# Supplementary material for: Characterization of the Phosphoproteome in SLE Patients
Source: PLoS One. 2012 Dec 28;7(12):e53129. doi: 10.1371/journal.pone.0053129 (PMC3532163; doi:10.1371/journal.pone.0053129)
Supplement: Table S1 — The information of phosphoproteins/phosphopeptides. The detailed information on the identified phosphoproteins/phosphopeptides according to the mass spectrometric results. (ZIP) [file pone.0053129.s001.zip]

Archive with 1 entries (1 files):
- Table S1.xlsx
