# Supplementary material for: Characterization of the Phosphoproteome in SLE Patients
Source: PLoS One. 2012 Dec 28;7(12):e53129. doi: 10.1371/journal.pone.0053129 (PMC3532163; doi:10.1371/journal.pone.0053129)
Supplement: Table S1 — The information of phosphoproteins/phosphopeptides. The detailed information on the identified phosphoproteins/phosphopeptides according to the mass spectrometric results. (ZIP) [file pone.0053129.s001.zip › Table S1.xlsx]

## Sheet: Sheet1
Protein Group IDs	Peptide IDs	Proteins	Leading Proteins	Protein	Protein Names	Gene Names	Protein Descriptions	Uniprot	Localization Prob Gcontrol	Score Diff Gcontrol	PEP Gcontrol	Mascot Score Gcontrol	PTM Score Gcontrol	Localization Prob GSLE	Score Diff GSLE	PEP GSLE	Mascot Score GSLE	PTM Score GSLE	Number of Phospho (STY)	Amino Acid	PEP	Mascot Score	PTM Score	Modified Sequence	Position in peptide	Charge	m/z	Mass Error [ppm]	Intensity Gcontrol	Intensity GSLE
13	1278	IPI:IPI00000015	IPI:IPI00000015	IPI:IPI00000015	Splicing factor, arginine/serine-rich 4;Pre-mRNA-splicing factor SRP75;SRP001LB;cDNA FLJ76859, highly similar to Homo sapiens splicing factor, arginine/serine-rich 4 (SFRS4), mRNA;Splicing factor, arginine/serine-rich 4, isoform CRA_b;Splicing factor, arginine/serine-rich 4 variant	SFRS4;SRP75;hCG_23483	Splicing factor, arginine/serine-rich 4	Q08170;A8K644;Q53F45;Q59EF5	1	66.9228	0.00625474	37.17	101.64						1	S	0.00625474	37.17	101.64	_GES(ph)ENAGTNQETR_	3	2	736.786	-3.9163	0	0
13;217;218	1957	IPI:IPI00000015;IPI:IPI00556297;IPI:IPI00908618;IPI:IPI00908827;IPI:IPI00012341;IPI:IPI00413654;IPI:IPI00012345;IPI:IPI00215879	IPI:IPI00000015;IPI:IPI00908827;IPI:IPI00012345	IPI:IPI00908827	Splicing factor, arginine/serine-rich 4;Pre-mRNA-splicing factor SRP75;SRP001LB;cDNA FLJ76859, highly similar to Homo sapiens splicing factor, arginine/serine-rich 4 (SFRS4), mRNA;Splicing factor, arginine/serine-rich 4, isoform CRA_b;Splicing factor, arginine/serine-rich 4 variant;Arginine/serine-rich splicing factor 6 variant;cDNA FLJ50118, highly similar to Splicing factor, arginine/serine-ric…	SFRS4;SRP75;hCG_23483;SFRS5;HRS;SRP40;hCG_21965;SFRS5;HRS;SRP40;SFRS6;SRP55;SFRS6;SRP55	Splicing factor, arginine/serine-rich 4;Arginine/serine-rich splicing factor 6 variant (Fragment);cDNA FLJ50118, highly similar to Splicing factor, arginine/serine-rich 4;CS0DF038YO05 variant (Fragment);Isoform SRP40-1 of Splicing factor, arginine/serine-r	Q08170;A8K644;Q53F45;Q59EF5;Q59GY3;B4DEM8;Q59EK7;Q13243-1;Q13243;B4DJK0;B4DUA4;Q86U32;Q13243-3;Q13247-1;Q13247;A8K588;Q13247-3	0.891517	9.1477	0.0838263	18.6	81.381						1	S	0.0838263	18.6	81.381	_LIVENLSS(ph)R_	8	2	555.781	0.50739	780390	0
15	2779	IPI:IPI00000105;IPI:IPI00910019	IPI:IPI00000105	IPI:IPI00000105	Major vault protein;Lung resistance-related protein;cDNA FLJ54588, highly similar to Major vault protein;cDNA FLJ53371, highly similar to Major vault protein;cDNA FLJ53437, highly similar to Major vault protein	MVP;LRP	Major vault protein;cDNA FLJ53437, highly similar to Major vault protein	Q14764;B4DDR2;B4DXN0;B4DP93	1	77.9061	0.0998427	24.24	77.906						1	S	0.0998427	24.24	77.906	_S(ph)LQPLAPR_	1	2	481.247	0.099717	244730	0
15	3061	IPI:IPI00000105;IPI:IPI00910019	IPI:IPI00000105	IPI:IPI00000105	Major vault protein;Lung resistance-related protein;cDNA FLJ54588, highly similar to Major vault protein;cDNA FLJ53371, highly similar to Major vault protein;cDNA FLJ53437, highly similar to Major vault protein	MVP;LRP	Major vault protein;cDNA FLJ53437, highly similar to Major vault protein	Q14764;B4DDR2;B4DXN0;B4DP93	0.870669	8.49537	0.000147993	20.32	80.238						1	S	1.27143e-16	29.89	127.22	_VASGPSPGEGIS(ph)PQSAQAPQAPGDNHVVPVLR_	12	3	1067.19	0.078615	266050	0
16	10	IPI:IPI00000173;IPI:IPI00902958	IPI:IPI00000173	IPI:IPI00000173	Leucine-rich repeat and calponin homology domain-containing protein 4;Leucine-rich repeat neuronal protein 4;cDNA FLJ90352 fis, clone NT2RP2003369, highly similar to Leucine-rich repeats and calponin homology domain-containing protein 4;cDNA FLJ58479, highly similar to Leucine-rich repeats and calponin homologydomain-containing protein 4	LRCH4;LRN;LRRN1;LRRN4	Leucine-rich repeat and calponin homology domain-containing protein 4;cDNA FLJ90352 fis, clone NT2RP2003369, highly similar to Leucine-rich repeats and calponin homology domain-containing protein 4	O75427;A4D2D5;Q71M45;B3KQE9;B4DYF8	0.757128	9.70912	0.0754551	0.1	45.916	0.705975	8.57527	0.0148967	6.75	60.062	1	S	0.0148967	6.75	60.062	_(ac)AAAVAAPLAAGGEEAAATTSVPGS(ph)PGLPGR_	24	3	913.783	0.18366	4370500	385250
16	1389;1390	IPI:IPI00000173;IPI:IPI00902958	IPI:IPI00000173	IPI:IPI00000173	Leucine-rich repeat and calponin homology domain-containing protein 4;Leucine-rich repeat neuronal protein 4;cDNA FLJ90352 fis, clone NT2RP2003369, highly similar to Leucine-rich repeats and calponin homology domain-containing protein 4;cDNA FLJ58479, highly similar to Leucine-rich repeats and calponin homologydomain-containing protein 4	LRCH4;LRN;LRRN1;LRRN4	Leucine-rich repeat and calponin homology domain-containing protein 4;cDNA FLJ90352 fis, clone NT2RP2003369, highly similar to Leucine-rich repeats and calponin homology domain-containing protein 4	O75427;A4D2D5;Q71M45;B3KQE9;B4DYF8	0.999996	54.6189	0.249255	8.36	61.999						1	S	0.000236067	22.28	82.349	_GS(ph)ALGDLAPSR_	2	2	562.261	0.46419	2075900	0
17	1017	IPI:IPI00218624;IPI:IPI00218620;IPI:IPI00000192;IPI:IPI00401959;IPI:IPI00218622;IPI:IPI00878468;IPI:IPI00218619;IPI:IPI00401958;IPI:IPI00218618;IPI:IPI00402153;IPI:IPI00217930;IPI:IPI00748258;IPI:IPI00218617;IPI:IPI00218621	IPI:IPI00218624	IPI:IPI00218624	SON protein;SON3;Negative regulatory element-binding protein;DBP-5;Bax antagonist selected in saccharomyces 1;SON protein;SON3;Negative regulatory element-binding protein;DBP-5;Bax antagonist selected in saccharomyces 1;SON protein;SON3;Negative regulatory element-binding protein;DBP-5;Bax antagonist selected in saccharomyces 1;SON protein;SON3;Negative regulatory element-binding protein;DBP-5;Ba…	SON;C21orf50;DBP5;KIAA1019;NREBP;SON;C21orf50;DBP5;KIAA1019;NREBP;SON;C21orf50;DBP5;KIAA1019;NREBP;SON;C21orf50;DBP5;KIAA1019;NREBP;SON;C21orf50;DBP5;KIAA1019;NREBP;SON;C21orf50;DBP5;KIAA1019;NREBP;SON;C21orf50;DBP5;KIAA1019;NREBP;SON;C21orf50;DBP5;KIAA1019;NREBP;SON;C21orf50;DBP5;KIAA1019;NREBP;SON;C21orf50;DBP5;KIAA1019;NREBP	Isoform I of SON protein;Isoform D of SON protein;Isoform F of SON protein;SON DNA-binding protein isoform F;Isoform G of SON protein;260 kDa protein;Isoform C of SON protein;252 kDa protein;Isoform B of SON protein;SON DNA-binding protein isoform B;Isofor	P18583-9;P18583;P18583-5;P18583-1;P18583-7;P18583-4;P18583-3;P18583-10;P18583-2;P18583-8;A0JLP4;Q3SWV4;Q6PKE0;P18583-6	0.854695	7.69605	0.0698297	20.66	60.196						1	S	0.0698297	20.66	60.196	_EM(ox)EHNTVCAAGTS(ph)PVGEIGEEK_	13	3	814.338	-0.37605	203840	0
17	2708	IPI:IPI00218624;IPI:IPI00218620;IPI:IPI00000192;IPI:IPI00401959;IPI:IPI00218622;IPI:IPI00878468;IPI:IPI00218619;IPI:IPI00401958;IPI:IPI00218618;IPI:IPI00402153;IPI:IPI00217930;IPI:IPI00748258;IPI:IPI00218617;IPI:IPI00218621	IPI:IPI00218624	IPI:IPI00218624	SON protein;SON3;Negative regulatory element-binding protein;DBP-5;Bax antagonist selected in saccharomyces 1;SON protein;SON3;Negative regulatory element-binding protein;DBP-5;Bax antagonist selected in saccharomyces 1;SON protein;SON3;Negative regulatory element-binding protein;DBP-5;Bax antagonist selected in saccharomyces 1;SON protein;SON3;Negative regulatory element-binding protein;DBP-5;Ba…	SON;C21orf50;DBP5;KIAA1019;NREBP;SON;C21orf50;DBP5;KIAA1019;NREBP;SON;C21orf50;DBP5;KIAA1019;NREBP;SON;C21orf50;DBP5;KIAA1019;NREBP;SON;C21orf50;DBP5;KIAA1019;NREBP;SON;C21orf50;DBP5;KIAA1019;NREBP;SON;C21orf50;DBP5;KIAA1019;NREBP;SON;C21orf50;DBP5;KIAA1019;NREBP;SON;C21orf50;DBP5;KIAA1019;NREBP;SON;C21orf50;DBP5;KIAA1019;NREBP	Isoform I of SON protein;Isoform D of SON protein;Isoform F of SON protein;SON DNA-binding protein isoform F;Isoform G of SON protein;260 kDa protein;Isoform C of SON protein;252 kDa protein;Isoform B of SON protein;SON DNA-binding protein isoform B;Isofor	P18583-9;P18583;P18583-5;P18583-1;P18583-7;P18583-4;P18583-3;P18583-10;P18583-2;P18583-8;A0JLP4;Q3SWV4;Q6PKE0;P18583-6	0.999887	39.485	0.0878062	18.38	79.027	0.999513	33.1408	0.233962	15.68	68.033	1	S	0.0525937	31.18	99.511	_SFSIS(ph)PVR_	5	2	486.731	0.3477	284440	77922
18	286	IPI:IPI00006987;IPI:IPI00911118;IPI:IPI00910382;IPI:IPI00000207	IPI:IPI00006987	IPI:IPI00006987	ATP-dependent RNA helicase DDX24;DEAD box protein 24;cDNA FLJ50574, highly similar to ATP-dependent RNA helicase DDX24 (EC 3.6.1.-);cDNA FLJ52397, highly similar to ATP-dependent RNA helicase DDX24 (EC 3.6.1.-);DDX24 protein;DEAD (Asp-Glu-Ala-Asp) box polypeptide 24 variant;ATP-dependent RNA helicase;cDNA FLJ54363, highly similar to ATP-dependent RNA helicase DDX24 (EC 3.6.1.-);cDNA FLJ50498, hig…	DDX24	ATP-dependent RNA helicase DDX24;cDNA FLJ54363, highly similar to ATP-dependent RNA helicase DDX24;cDNA FLJ50498, highly similar to ATP-dependent RNA helicase DDX24;HSPC328 (Fragment)	Q9GZR7;B4DM03;B4E300;Q4V9L5;Q59FS7;Q7Z4W0;Q7Z4X3;B4DKV2;B4DGI6;Q9P054	1	104.2	0.00067488	33.84	104.2						1	S	0.000260896	34.29	108.98	_AQAVS(ph)EEEEEEEGK_	5	2	822.32	-0.24419	1533800	0
20	1861	IPI:IPI00000634;IPI:IPI00871951;IPI:IPI00807498	IPI:IPI00000634	IPI:IPI00000634	Coiled-coil domain-containing protein 6;Protein H4;Papillary thyroid carcinoma-encoded protein;Coiled-coil domain containing 6;Coiled-coil domain containing 6, isoform CRA_a;cDNA FLJ75411, highly similar to Homo sapiens coiled-coil domain containing 6, mRNA;CCDC6 protein	CCDC6;D10S170;TST1;CCDC6;hCG_2024505;CCDC6	Coiled-coil domain-containing protein 6;coiled-coil domain containing 6;CCDC6 protein (Fragment)	Q16204;Q6GSG7;Q05CP8	0.000597754	-32.2322	0.108795	31.7	69.423	1	79.474	0.0321691	19.17	79.474	2	S	0.00768477	28.51	88.948	_LDQPVS(ph)APPS(ph)PR_	6	2	712.305	0.036501	0	249780
20	1861	IPI:IPI00000634;IPI:IPI00871951;IPI:IPI00807498	IPI:IPI00000634	IPI:IPI00000634	Coiled-coil domain-containing protein 6;Protein H4;Papillary thyroid carcinoma-encoded protein;Coiled-coil domain containing 6;Coiled-coil domain containing 6, isoform CRA_a;cDNA FLJ75411, highly similar to Homo sapiens coiled-coil domain containing 6, mRNA;CCDC6 protein	CCDC6;D10S170;TST1;CCDC6;hCG_2024505;CCDC6	Coiled-coil domain-containing protein 6;coiled-coil domain containing 6;CCDC6 protein (Fragment)	Q16204;Q6GSG7;Q05CP8	0.999402	32.2322	0.108795	31.7	69.423	0.999952	43.1479	0.0227438	33.51	82.452	1	S	0.0227438	33.51	82.452	_LDQPVSAPPS(ph)PR_	10	2	672.321	0.15407	1103000	790340
21	2820	IPI:IPI00000728	IPI:IPI00000728	IPI:IPI00000728	Ubiquitin carboxyl-terminal hydrolase 15;Ubiquitin thioesterase 15;Ubiquitin-specific-processing protease 15;Deubiquitinating enzyme 15;Unph-2;Unph4;Ubiquitin carboxyl-terminal hydrolase	USP15;KIAA0529	Isoform 1 of Ubiquitin carboxyl-terminal hydrolase 15	Q9Y4E8-1;Q9Y4E8;Q08AL5	1	101.704	1.56185e-05	34.72	138.9						1	S	1.56185e-05	34.72	138.9	_S(ph)PGASNFSTLPK_	1	2	643.295	-0.051052	1137700	0
22	2511	IPI:IPI00000784;IPI:IPI00216053	IPI:IPI00000784	IPI:IPI00000784	Myocyte-specific enhancer factor 2D;MEF2D variant protein;Myocyte enhancer factor 2D;MADS box transcription enhancer factor 2, polypeptide D (Myocyte enhancer factor 2D), isoform CRA_a;Myocyte-specific enhancer factor 2D;MEF2D protein	MEF2D;MEF2D variant protein;RP11-98G7.2-001;hCG_1999219;MEF2D	Isoform MEF2DAB of Myocyte-specific enhancer factor 2D;Isoform MEF2DA0 of Myocyte-specific enhancer factor 2D	Q14814-1;Q14814;Q4LE66;Q5T9U6;Q14814-4;Q05BX2;Q5T9U5	1	89.1423	0.0115104	22.62	89.142						1	S	0.00873135	19.4	91.9	_RAS(ph)EELDGLFR_	3	2	686.816	0.056404	724010	0
23	20	IPI:IPI00000816	IPI:IPI00000816	IPI:IPI00000816	14-3-3 protein epsilon;14-3-3 protein epsilon isoform transcript variant 1;cDNA FLJ51851, highly similar to 14-3-3 protein epsilon (14-3-3E);cDNA, FLJ79084, highly similar to 14-3-3 protein epsilon (14-3-3E)	YWHAE	14-3-3 protein epsilon	P62258;B3KY71;Q4VJB6	0	0				0.95541	13.5575	0.000471972	29.55	95.477	1	S	0.000471972	29.55	95.477	_AAFDDAIAELDTLS(ph)EESYK_	14	2	1084.47	0.12598	0	93827
27	2709	IPI:IPI00001134;IPI:IPI00747510;IPI:IPI00556348	IPI:IPI00001134	IPI:IPI00001134	RNA-binding protein 7;RNA-binding motif protein 7;RNA binding motif protein 7, isoform CRA_b;cDNA, FLJ93002, Homo sapiens RNA binding motif protein 7 (RBM7), mRNA;RNA binding motif protein 7;Putative uncharacterized protein	RBM7;hCG_2032547	31 kDa protein;RNA-binding protein 7;Putative uncharacterized protein (Fragment)	Q9Y580;B2R6K8;Q6IRX3;Q59EQ8	0.964492	14.396	0.018768	24.24	107.66						1	S	0.018768	24.24	107.66	_SFS(ph)SPENFQR_	3	2	639.761	-0.50899	270490	0
28	339	IPI:IPI00001466	IPI:IPI00001466	IPI:IPI00001466	Echinoderm microtubule-associated protein-like 4;Restrictedly overexpressed proliferation-associated protein;Ropp 120	EML4;C2orf2;EMAPL4	Echinoderm microtubule-associated protein-like 4	Q9HC35;B2RBK3;B2RTW7	0.992847	21.8626	3.90862e-05	41.01	114.4						1	S	1.04592e-06	37.79	123.63	_ASPS(ph)PQPSSQPLQIHR_	4	2	905.436	-0.25745	743500	0
30	639	IPI:IPI00001600	IPI:IPI00001600	IPI:IPI00001600	PAXIP1-associated protein 1;PTIP-associated protein 1	PA1;C16orf53	PAXIP1-associated protein 1	Q9BTK6	0.999789	36.7794	0.00185802	26.72	92.866						1	S	0.00185802	26.72	92.866	_DLFSLDSEDPSPAS(ph)PPLR_	14	2	1011.96	-0.57649	229860	0
32	2749	IPI:IPI00001730;IPI:IPI00908778	IPI:IPI00001730	IPI:IPI00001730	FH1/FH2 domain-containing protein 1;Formin homolog overexpressed in spleen 1;Formin homology 2 domain-containing protein 1;cDNA FLJ54238, highly similar to FH1/FH2 domain-containing protein	FHOD1;FHOS;FHOS1	FH1/FH2 domain-containing protein 1;cDNA FLJ54238, highly similar to FH1/FH2 domain-containing protein	Q9Y613;B4E2D9	1	74.4152	0.0834	21.99	74.415						1	S	0.0834	21.99	74.415	_S(ph)LEGGGCPAR_	1	2	542.218	-0.017326	667990	0
33	3167	IPI:IPI00001754;IPI:IPI00069985	IPI:IPI00001754	IPI:IPI00001754	Junctional adhesion molecule A;Junctional adhesion molecule 1;Platelet adhesion molecule 1;Platelet F11 receptor;F11 receptor;F11 receptor protein;F11R protein;cDNA FLJ90671 fis, clone PLACE1005544, highly similar to Junctional adhesion molecule 1;F11 receptor, isoform CRA_c;JAM1;Junction adhesion molecule	F11R;JAM1;JCAM;UNQ264/PRO301;RP11-544M22.2-001;hCG_20857	Junctional adhesion molecule A;Junction adhesion molecule	Q9Y624;Q6FIB4;Q9Y5B2	0.999927	41.6163	0.0630388	31.16	100.82	0.999927	41.6674	0.0777911	25.85	88.734	1	S	0.0630388	31.16	100.82	_VIYSQPS(ph)AR_	7	2	550.76	-0.24388	3104600	656850
34	1716	IPI:IPI00001813;IPI:IPI00827706	IPI:IPI00001813	IPI:IPI00001813	PHD and RING finger domain-containing protein 1;PHD and RING finger domain-containing protein 1	PHRF1;KIAA1542;PHRF1;KIAA1542	Isoform 1 of PHD and RING finger domain-containing protein 1;Isoform 2 of PHD and RING finger domain-containing protein 1	Q9P1Y6-1;Q9P1Y6;Q9P1Y6-2	0.98376	17.823	0.922217	11	42.599						1	S	0.0476508	16.98	77.923	_KENPS(ph)PLFSIK_	5	2	670.337	-0.95861	189410	0
38	1416;1417	IPI:IPI00002186	IPI:IPI00002186	IPI:IPI00002186	Brefeldin A-inhibited guanine nucleotide-exchange protein 2;cDNA FLJ12561 fis, clone NT2RM4000798, highly similar to Brefeldin A-inhibited guanine nucleotide-exchange protein 2;cDNA FLJ55398, highly similar to Brefeldin A-inhibited guaninenucleotide-exchange protein 2;ADP-ribosylation factor guanine nucleotide-exchange factor 2 variant;ARFGEF2 protein	ARFGEF2;ARFGEP2;BIG2	Brefeldin A-inhibited guanine nucleotide-exchange protein 2	Q9Y6D5;B3KMT7;B4DYN7;Q59FR3;Q86TH5	0.849532	8.21194	0.0014203	59.75	101.97						1	S	0.0014203	59.75	101.97	_GSS(ph)LSGTDDGAQEVVKDILEDVVTSAIK_	3	3	971.804	-0.18892	157780	0
38	2396	IPI:IPI00002186	IPI:IPI00002186	IPI:IPI00002186	Brefeldin A-inhibited guanine nucleotide-exchange protein 2;cDNA FLJ12561 fis, clone NT2RM4000798, highly similar to Brefeldin A-inhibited guanine nucleotide-exchange protein 2;cDNA FLJ55398, highly similar to Brefeldin A-inhibited guaninenucleotide-exchange protein 2;ADP-ribosylation factor guanine nucleotide-exchange factor 2 variant;ARFGEF2 protein	ARFGEF2;ARFGEP2;BIG2	Brefeldin A-inhibited guanine nucleotide-exchange protein 2	Q9Y6D5;B3KMT7;B4DYN7;Q59FR3;Q86TH5	1	80.7549	0.0222985	28.04	80.755	2.16226e-12	-116.651	9.40354e-07	35.6	122.13	2	S	0.0222985	28.04	80.755	_PQS(ph)PVIQAAAVS(ph)PK_	3	2	776.862	0.19463	259370	0
38	2396	IPI:IPI00002186	IPI:IPI00002186	IPI:IPI00002186	Brefeldin A-inhibited guanine nucleotide-exchange protein 2;cDNA FLJ12561 fis, clone NT2RM4000798, highly similar to Brefeldin A-inhibited guanine nucleotide-exchange protein 2;cDNA FLJ55398, highly similar to Brefeldin A-inhibited guaninenucleotide-exchange protein 2;ADP-ribosylation factor guanine nucleotide-exchange factor 2 variant;ARFGEF2 protein	ARFGEF2;ARFGEP2;BIG2	Brefeldin A-inhibited guanine nucleotide-exchange protein 2	Q9Y6D5;B3KMT7;B4DYN7;Q59FR3;Q86TH5	1	118.849	6.9816e-09	24.15	135.79	1	116.651	9.40354e-07	35.6	122.13	1	S	6.9816e-09	24.15	135.79	_PQSPVIQAAAVS(ph)PK_	12	2	736.879	-0.26913	1444800	157720
39	2907	IPI:IPI00002188	IPI:IPI00002188	IPI:IPI00002188	Brefeldin A-inhibited guanine nucleotide-exchange protein 1;p200 ARF-GEP1;p200 ARF guanine nucleotide exchange factor;cDNA FLJ12495 fis, clone NT2RM2001652, highly similar to Brefeldin A-inhibited guanine nucleotide-exchange protein 1;Brefeldin A-inhibited guanine nucleotide-exchange protein 1 variant	ARFGEF1;ARFGEP1;BIG1	Brefeldin A-inhibited guanine nucleotide-exchange protein 1	Q9Y6D6;B3KMS9;Q59FY5	1	88.9495	0.00237439	23.26	102.72						1	S	0.00210642	29.34	117.93	_S(ph)VDIHDSIQPR_	1	2	673.809	-0.48175	450230	0
40	162	IPI:IPI00002232	IPI:IPI00002232	IPI:IPI00002232	Serine/threonine-protein kinase TAO1;Thousand and one amino acid protein 1;STE20-like kinase PSK2;Kinase from chicken homolog B;TAO kinase 1;TAO kinase 1, isoform CRA_a	TAOK1;KIAA1361;MAP3K16;hCG_1992959	Isoform 1 of Serine/threonine-protein kinase TAO1	Q7L7X3-1;Q7L7X3;A2RUT8	1	91.5838	0.00800002	44.56	91.584	1	48.9809	0.505684	7.56	48.981	1	S	0.00800002	44.56	91.584	_AGS(ph)LKDPEIAELFFK_	3	3	582.29	-0.57925	430330	112160
40	2341	IPI:IPI00002232	IPI:IPI00002232	IPI:IPI00002232	Serine/threonine-protein kinase TAO1;Thousand and one amino acid protein 1;STE20-like kinase PSK2;Kinase from chicken homolog B;TAO kinase 1;TAO kinase 1, isoform CRA_a	TAOK1;KIAA1361;MAP3K16;hCG_1992959	Isoform 1 of Serine/threonine-protein kinase TAO1	Q7L7X3-1;Q7L7X3;A2RUT8	1	81.297	0.100424	43.08	81.297						1	S	0.0948199	34.15	96.337	_NS(ph)PQALR_	2	2	433.2	-0.39032	1375900	0
41	314	IPI:IPI00002255	IPI:IPI00002255	IPI:IPI00002255	Lipopolysaccharide-responsive and beige-like anchor protein;CDC4-like protein;Beige-like protein;cDNA FLJ16600 fis, clone TESTI4006704, highly similar to Lipopolysaccharide-responsive and beige-like anchor protein;Putative uncharacterized protein LRBA;Beige-like protein variant;Putative uncharacterized protein DKFZp686K03100;LRBA protein	LRBA;BGL;CDC4L;LBA;DKFZp686K03100	Lipopolysaccharide-responsive and beige-like anchor protein	P50851;B3KVI6;Q4W5J4;Q4W5L6;Q59HC1;Q68D03;Q6P1X2;Q8NFQ0;Q969R7	0.999986	49.6016	0.000250466	14.27	89.231						1	S	0.000250466	14.27	89.231	_(ac)ASEDNRVPS(ph)PPPTGDDGGGGGR_	9	3	739.645	0.8132	1508000	0
41	2839	IPI:IPI00002255	IPI:IPI00002255	IPI:IPI00002255	Lipopolysaccharide-responsive and beige-like anchor protein;CDC4-like protein;Beige-like protein;cDNA FLJ16600 fis, clone TESTI4006704, highly similar to Lipopolysaccharide-responsive and beige-like anchor protein;Putative uncharacterized protein LRBA;Beige-like protein variant;Putative uncharacterized protein DKFZp686K03100;LRBA protein	LRBA;BGL;CDC4L;LBA;DKFZp686K03100	Lipopolysaccharide-responsive and beige-like anchor protein	P50851;B3KVI6;Q4W5J4;Q4W5L6;Q59HC1;Q68D03;Q6P1X2;Q8NFQ0;Q969R7	0.999982	47.3275	0.000260896	42	108.98	0.998953	29.7971	0.0198636	15.59	82.287	1	S	0.000260896	42	108.98	_SPVDIVTGGIS(ph)PVR_	11	2	738.877	0.32994	219050	132300
42	2384;2385	IPI:IPI00002324;IPI:IPI00181717	IPI:IPI00002324	IPI:IPI00002324	Methionine adenosyltransferase 2 subunit beta;Methionine adenosyltransferase II beta;Methionine adenosyltransferase 2 beta subunit;DTDP-4-keto-6-deoxy-D-glucose 4-reductase;cDNA FLJ76904, highly similar to Homo sapiens methionine adenosyltransferase II, beta (MAT2B), transcript variant 2, mRNA;Methionine adenosyltransferase II, beta, isoform CRA_a;cDNA, FLJ92687, Homo sapiens methionine adenosylt…	MAT2B;TGR;MSTP045;Nbla02999;UNQ2435/PRO4995;hCG_37711;MAT2B;TGR;MSTP045;Nbla02999;UNQ2435/PRO4995	Isoform 1 of Methionine adenosyltransferase 2 subunit beta;Isoform 2 of Methionine adenosyltransferase 2 subunit beta	Q9NZL9-1;Q9NZL9;A8K7A4;B2R5Y6;Q9NZL9-2	0.999768	36.3425	0.00328003	33.98	94.302	0.92259	10.7621	0.0528831	14.5	72.643	1	S	0.00328003	33.98	94.302	_PITDS(ph)PVLGAQR_	5	2	667.329	1.0675	282600	245800
43	2002	IPI:IPI00002335	IPI:IPI00002335	IPI:IPI00002335	Huntingtin;Huntington disease protein;cDNA FLJ76709, highly similar to Homo sapiens Huntington disease-associated protein (HD) mRNA;Huntingtin variant	HTT;HD;IT15	Huntingtin	P42858;A8K3C9;Q59FF4	0.999987	48.8293	2.8265e-07	26.54	121.36	0.999665	36.7779	0.00412137	28.89	87.083	1	S	2.3172e-25	49.4	178.08	_LLSPQMS(ph)GEEEDSDLAAK_	7	2	1000.43	-0.13404	3284800	408460
44	2555	IPI:IPI00002424	IPI:IPI00002424	IPI:IPI00002424	Pleckstrin homology domain-containing family F member 2;PH and FYVE domain-containing protein 2;Zinc finger FYVE domain-containing protein 18	PLEKHF2;ZFYVE18	Pleckstrin homology domain-containing family F member 2	Q9H8W4	1	80.1378	0.00035619	26.01	90.731	0.999991	50.6189	0.0695202	20.14	61.212	1	S	0.00035619	26.01	90.731	_RIS(ph)IVENCFGAAGQPLTIPGR_	3	3	779.391	-0.25325	1085600	242250
48	263	IPI:IPI00002538;IPI:IPI00216646;IPI:IPI00867720;IPI:IPI00888215;IPI:IPI00216877;IPI:IPI00749509	IPI:IPI00002538	IPI:IPI00002538	3-phosphoinositide-dependent protein kinase 1;3-phosphoinositide dependent protein kinase-1 variant;PkB-like;3-phosphoinositide-dependent protein kinase 1;3-phosphoinositide dependent protein kinase-1 variant;3-phosphoinositide dependent protein kinase-1;PkB-like;Putative 3-phosphoinositide-dependent protein kinase 2	PDPK1;PDK1;PkB-like 1;PDPK1;PDK1;PDPK1;PkB-like 2;PDPK2	Isoform 1 of 3-phosphoinositide-dependent protein kinase 1;Isoform 2 of 3-phosphoinositide-dependent protein kinase 1;3-phosphoinositide dependent protein kinase-1 variant (Fragment);similar to 3-phosphoinositide dependent protein kinase-1;3-phosphoinositi	O15530-1;O15530;Q53HJ9;Q6FI20;Q9UPJ8;O15530-2;Q59EH6;Q9BRD5;Q9UPJ7;Q6A1A2	0.998793	29.209	0.0113397	24.3	77.124						1	S	0.0113397	24.3	77.124	_ANS(ph)FVGTAQYVSPELLTEK_	3	2	1067.51	-0.94816	718670	0
49	2909	IPI:IPI00641770;IPI:IPI00002591;IPI:IPI00165547;IPI:IPI00852981	IPI:IPI00641770	IPI:IPI00641770	Phosphatidylinositol 4-kinase beta;NPIK;PI4K92;Phosphatidylinositol 4-kinase beta;NPIK;PI4K92;Phosphatidylinositol 4-kinase beta;NPIK;PI4K92	PI4KB;PIK4CB;PI4KB;PIK4CB;PI4KB;PIK4CB	Phosphatidylinositol 4-kinase, catalytic, beta polypeptide;Isoform 1 of Phosphatidylinositol 4-kinase beta;Isoform 2 of Phosphatidylinositol 4-kinase beta;Phosphatidylinositol 4-kinase, catalytic, beta polypeptide	Q5VWB9;Q9UBF8-1;Q9UBF8;Q9UBF8-2;B4DGI2;Q5VWC0;A6PVW0	1	100.61	1.43721e-06	32.07	122.28						1	S	1.43721e-06	32.07	122.28	_S(ph)VENLPECGITHEQR_	1	2	924.901	-0.60805	461770	0
50	2938	IPI:IPI00412672;IPI:IPI00002803	IPI:IPI00412672	IPI:IPI00412672	cDNA FLJ77926, highly similar to Homo sapiens protein kinase N1 (PKN1), transcript variant 1, mRNA;cDNA, FLJ94521, highly similar to Homo sapiens protein kinase C-like 1 (PRKCL1), mRNA;cDNA FLJ16809 fis, clone THYMU3015759, highly similar to Serine/threonine-protein kinase N1 (EC 2.7.11.13);Serine/threonine-protein kinase N1;Protein kinase C-like 1;Protein-kinase C-related kinase 1;Protein kinase…	PKN1;PKN;PRK1;PRKCL1	protein kinase N1 isoform 1;Serine/threonine-protein kinase N1	A8K7W5;B2R9R4;B3KVN3;Q16512;Q15523;Q504U4;Q9UD44	0	0				0.998489	28.2032	0.00321912	26.86	80.469	1	S	0.00035619	24.32	90.731	_TDVSNFDEEFTGEAPTLS(ph)PPR_	18	2	1195.02	-0.0078304	0	86615
52	2078	IPI:IPI00002806;IPI:IPI00759817	IPI:IPI00002806	IPI:IPI00002806	Transcription initiation factor TFIID subunit 12;Transcription initiation factor TFIID 20/15 kDa subunits;TAFII-20/TAFII-15;Transcription initiation factor TFIID subunit 12;Transcription initiation factor TFIID 20/15 kDa subunits;TAFII-20/TAFII-15	TAF12;TAF15;TAF2J;TAFII20;TAF12;TAF15;TAF2J;TAFII20	Isoform TAFII20 of Transcription initiation factor TFIID subunit 12;Isoform TAFII15 of Transcription initiation factor TFIID subunit 12	Q16514-1;Q16514;Q16514-2	1	83.7355	0.0207308	38.32	85.064	0.999998	57.4709	0.285031	26.87	60.59	1	S	0.0207308	38.32	85.064	_LS(ph)PENNQVLTK_	2	2	661.821	0.28057	768630	292870
55	134	IPI:IPI00002966;IPI:IPI00031022	IPI:IPI00002966	IPI:IPI00002966	Heat shock 70 kDa protein 4;Heat shock 70-related protein APG-2;HSP70RY;cDNA, FLJ79511, highly similar to Heat shock 70 kDa protein 4;cDNA, FLJ79520, highly similar to Heat shock 70 kDa protein 4;cDNA, FLJ79524, highly similar to Heat shock 70 kDa protein 4;cDNA, FLJ79536, highly similar to Heat shock 70 kDa protein 4;cDNA FLJ50510, highly similar to Heat shock 70 kDa protein 4;cDNA FLJ52593, hig…	HSPA4;APG2;HS24/p52;HS24/P52;HSPA4	Heat shock 70 kDa protein 4;Heat shock protein, 110 kDa	P34932;B0AZS1;B0AZT0;B0AZU6;B4DH02;B4DIZ3;B4DN48;B4DSE8;B4DT47;B4DUS3;B4E0H6;B4E354;O14992;Q59GF8;Q7KYN0;Q9BUK9	1	69.1978	0.126215	5.9	69.198						1	S	0.126215	5.9	69.198	_AFS(ph)DPFVEAEK_	3	2	660.281	0.65472	47346	0
57	1505;1916	IPI:IPI00003168;IPI:IPI00910963;IPI:IPI00796213;IPI:IPI00789576	IPI:IPI00003168	IPI:IPI00003168	Phosphoribosyl pyrophosphate synthetase-associated protein 2;41 kDa phosphoribosypyrophosphate synthetase-associated protein;cDNA, FLJ93570, highly similar to Homo sapiens phosphoribosyl pyrophosphate synthetase-associated protein 2 (PRPSAP2), mRNA;cDNA FLJ52841, highly similar to Phosphoribosyl pyrophosphatesynthetase-associated protein 2;cDNA FLJ52829, highly similar to Phosphoribosyl pyrophosp…	PRPSAP2	Phosphoribosyl pyrophosphate synthetase-associated protein 2;cDNA FLJ52829, highly similar to Phosphoribosyl pyrophosphatesynthetase-associated protein 2;30 kDa protein;27 kDa protein	O60256;B2R7R5;B4E329;B4E1M8	1	70.2676	9.73351e-06	22.16	89.866	1	60.7879	0.00326715	23.52	72.433	1	S	1.42939e-07	27.11	99.055	_HS(ph)PPM(ox)VR_	2	2	460.196	-0.1644	8989900	4171900
59	1340	IPI:IPI00003327	IPI:IPI00003327	IPI:IPI00003327	ADP-ribosylation factor-like protein 3	ARL3;ARFL3	ADP-ribosylation factor-like protein 3	P36405;B2R6C7;Q53X83	1	89.775	0.0909288	21	89.775	1	89.775	0.0909288	17.93	89.775	1	S	0.0909288	17.93	89.775	_GLLS(ph)ILR_	4	2	426.241	0.46709	116370	169400
61	2088	IPI:IPI00794221;IPI:IPI00295624;IPI:IPI00003406;IPI:IPI00903126	IPI:IPI00794221	IPI:IPI00794221	Putative uncharacterized protein DBN1;Drebrin;Developmentally-regulated brain protein;Drebrin;Developmentally-regulated brain protein;cDNA FLJ36806 fis, clone ASTRO1000165, highly similar to Drebrin;Drebrin 1, isoform CRA_d	DBN1;DBN1;D0S117E;DBN1;D0S117E;DBN1;hCG_2039393	Putative uncharacterized protein DBN1;Isoform 2 of Drebrin;Isoform 1 of Drebrin;Drebrin 1, isoform CRA_d	A8MV58;Q16643-2;Q16643;Q16643-1;B2RBG0;B3KSQ7	0.970762	15.2116	0.0434885	41.96	109.88	0.996524	24.5742	0.0434885	36.89	109.88	1	S	0.0455218	30.04	123.34	_LSS(ph)PVLHR_	3	2	494.752	-0.17739	30803000	17272000
61	2149;2832	IPI:IPI00794221;IPI:IPI00295624;IPI:IPI00003406;IPI:IPI00903126	IPI:IPI00794221	IPI:IPI00794221	Putative uncharacterized protein DBN1;Drebrin;Developmentally-regulated brain protein;Drebrin;Developmentally-regulated brain protein;cDNA FLJ36806 fis, clone ASTRO1000165, highly similar to Drebrin;Drebrin 1, isoform CRA_d	DBN1;DBN1;D0S117E;DBN1;D0S117E;DBN1;hCG_2039393	Putative uncharacterized protein DBN1;Isoform 2 of Drebrin;Isoform 1 of Drebrin;Drebrin 1, isoform CRA_d	A8MV58;Q16643-2;Q16643;Q16643-1;B2RBG0;B3KSQ7	0.971154	15.2724	2.46841e-09	56.85	131.82						1	S	1.18205e-19	59.59	141	_S(ph)PSDSSTASTPVAEQIER_	1	2	971.426	-0.44972	1961300	0
62	1997	IPI:IPI00003420;IPI:IPI00903288;IPI:IPI00552652	IPI:IPI00003420	IPI:IPI00003420	Microtubule-associated protein RP/EB family member 2;APC-binding protein EB2;End-binding protein 2;Microtubule-associated protein, RP/EB family, member 2, isoform CRA_a;cDNA, FLJ96879, Homo sapiens microtubule-associated protein, RP/EB family, member 2(MAPRE2), mRNA;cDNA FLJ54006, highly similar to Microtubule-associated protein RP/EB family member 2;cDNA FLJ33626 fis, clone BRAMY2022160, highly …	MAPRE2;RP1;hCG_24286;MAPRE2;RP1	Isoform 1 of Microtubule-associated protein RP/EB family member 2;cDNA FLJ33626 fis, clone BRAMY2022160, highly similar to Microtubule-associated protein RP/EB family member 2;Isoform 2 of Microtubule-associated protein RP/EB family member 2	Q15555-1;Q15555;B2RE21;B4DJV4;B3KR39;Q15555-2	1	78.0019	0.128111	21.51	78.002	1	87.7584	0.0908254	18.53	87.758	1	S	0.0673957	29.89	104.64	_LLQAS(ph)FK_	5	2	443.725	0.35847	118220	197610
63	2530	IPI:IPI00003438	IPI:IPI00003438	IPI:IPI00003438	DnaJ homolog subfamily C member 8;Splicing protein spf31;cDNA FLJ61418, highly similar to DnaJ homolog subfamily C member 8;DnaJ (Hsp40) homolog, subfamily C, member 8, isoform CRA_a	DNAJC8;SPF31;HSPC315;HSPC331;hCG_19577	DnaJ homolog subfamily C member 8	O75937;B4DUU4						0.999879	39.485	0.0878062	11.69	79.027	1	S	0.0878062	11.69	79.027	_RDS(ph)VLTSK_	3	2	493.239	0.4126	0	259580
64	1087	IPI:IPI00003443;IPI:IPI00643081;IPI:IPI00217474;IPI:IPI00217475;IPI:IPI00909417;IPI:IPI00384836;IPI:IPI00642094	IPI:IPI00003443	IPI:IPI00003443	Gamma-interferon-inducible protein Ifi-16;Interferon-inducible myeloid differentiation transcriptional activator;IFI 16;Gamma-interferon-inducible protein Ifi-16;Interferon-inducible myeloid differentiation transcriptional activator;IFI 16;Gamma-interferon-inducible protein Ifi-16;Interferon-inducible myeloid differentiation transcriptional activator;IFI 16;cDNA FLJ61295, highly similar to Gamma-…	IFI16;IFNGIP1;IFI16;IFNGIP1;IFI16;IFNGIP1;IFI16;IFNGIP1	Isoform 1 of Gamma-interferon-inducible protein Ifi-16;Gamma-interferon-inducible protein Ifi-16;Isoform 2 of Gamma-interferon-inducible protein Ifi-16;Isoform 3 of Gamma-interferon-inducible protein Ifi-16;cDNA FLJ61295, highly similar to Gamma-interferon	Q16666-1;Q16666;Q16666-2;Q16666-3;B4DJT8;Q16666-5	0.91469	10.3623	0.0139672	54.28	83.862	0.987734	19.1201	0.00160148	41.03	101.38	1	S	0.00160148	41.03	101.38	_EVDATS(ph)PAPSTSSTVK_	6	2	828.872	-0.21273	2833600	1340900
64	3246	IPI:IPI00003443;IPI:IPI00643081;IPI:IPI00217474;IPI:IPI00217475;IPI:IPI00384836	IPI:IPI00003443	IPI:IPI00003443	Gamma-interferon-inducible protein Ifi-16;Interferon-inducible myeloid differentiation transcriptional activator;IFI 16;Gamma-interferon-inducible protein Ifi-16;Interferon-inducible myeloid differentiation transcriptional activator;IFI 16;Gamma-interferon-inducible protein Ifi-16;Interferon-inducible myeloid differentiation transcriptional activator;IFI 16;Gamma-interferon-inducible protein Ifi-…	IFI16;IFNGIP1;IFI16;IFNGIP1;IFI16;IFNGIP1;IFI16;IFNGIP1	Isoform 1 of Gamma-interferon-inducible protein Ifi-16;Gamma-interferon-inducible protein Ifi-16;Isoform 2 of Gamma-interferon-inducible protein Ifi-16;Isoform 3 of Gamma-interferon-inducible protein Ifi-16;Isoform 4 of Gamma-interferon-inducible protein I	Q16666-1;Q16666;Q16666-2;Q16666-3;Q16666-5	0.999999	60.8345	7.27379e-21	52.28	156.36	0.98486	20.7239	0.11258	17.23	54.898	1	S	7.27379e-21	52.28	156.36	_VSEEQTQPPS(ph)PAGAGM(ox)STAM(ox)GR_	10	2	1150.98	-0.73508	6517200	128480
66	853	IPI:IPI00003527;IPI:IPI00794755	IPI:IPI00003527	IPI:IPI00003527	Na(+)/H(+) exchange regulatory cofactor NHE-RF1;Ezrin-radixin-moesin-binding phosphoprotein 50;Regulatory cofactor of Na(+)/H(+) exchanger;Sodium-hydrogen exchanger regulatory factor 1;Solute carrier family 9 isoform A3 regulatory factor 1;cDNA, FLJ92860, highly similar to Homo sapiens solute carrier family 9 (sodium/hydrogen exchanger), member 3 regulator 1 (SLC9A3R1), mRNA;Solute carrier family…	SLC9A3R1;NHERF;NHERF1;hCG_29833	Ezrin-radixin-moesin-binding phosphoprotein 50;26 kDa protein	O14745;B2R6A3;B3KY21	1	42.976	0.331754	18.76	50.95	1	69.7206	0.0466691	18.58	69.721	1	S	0.0144538	26.89	79.659	_EALAEAALES(ph)PRPALVR_	10	3	624.991	0.13042	3111800	552760
66	2631	IPI:IPI00003527;IPI:IPI00794755;IPI:IPI00902652	IPI:IPI00003527	IPI:IPI00003527	Na(+)/H(+) exchange regulatory cofactor NHE-RF1;Ezrin-radixin-moesin-binding phosphoprotein 50;Regulatory cofactor of Na(+)/H(+) exchanger;Sodium-hydrogen exchanger regulatory factor 1;Solute carrier family 9 isoform A3 regulatory factor 1;cDNA, FLJ92860, highly similar to Homo sapiens solute carrier family 9 (sodium/hydrogen exchanger), member 3 regulator 1 (SLC9A3R1), mRNA;Solute carrier family…	SLC9A3R1;NHERF;NHERF1;hCG_29833	Ezrin-radixin-moesin-binding phosphoprotein 50;26 kDa protein;cDNA FLJ37148 fis, clone BRACE2025333, highly similar to Homo sapiens Na+/H+ exchange regulatory co-factor (NHERF) mRNA	O14745;B2R6A3;B3KY21;B3KSV9	1	71.5012	0.082059	10.51	71.501	1	62.5462	0.207622	6.2	62.546	1	S	0.082059	10.51	71.501	_(ac)S(ph)ADAAAGAPLPR_	1	2	609.779	0.30629	246460	93365
66	2647	IPI:IPI00003527;IPI:IPI00794755	IPI:IPI00003527	IPI:IPI00003527	Na(+)/H(+) exchange regulatory cofactor NHE-RF1;Ezrin-radixin-moesin-binding phosphoprotein 50;Regulatory cofactor of Na(+)/H(+) exchanger;Sodium-hydrogen exchanger regulatory factor 1;Solute carrier family 9 isoform A3 regulatory factor 1;cDNA, FLJ92860, highly similar to Homo sapiens solute carrier family 9 (sodium/hydrogen exchanger), member 3 regulator 1 (SLC9A3R1), mRNA;Solute carrier family…	SLC9A3R1;NHERF;NHERF1;hCG_29833	Ezrin-radixin-moesin-binding phosphoprotein 50;26 kDa protein	O14745;B2R6A3;B3KY21	0.915404	10.4912	1.98821e-21	57.77	166.97						1	S	1.98821e-21	57.77	166.97	_SAS(ph)SDTSEELNSQDSPPK_	3	2	979.897	0.49675	615270	0
67	988;2415	IPI:IPI00003783;IPI:IPI00795187	IPI:IPI00003783	IPI:IPI00003783	Dual specificity mitogen-activated protein kinase kinase 2;ERK activator kinase 2;MAPK/ERK kinase 2;Putative uncharacterized protein DKFZp686L02273;cDNA FLJ35806 fis, clone TESTI2005987, highly similar to Dual specificity mitogen-activated protein kinase kinase 2 (EC 2.7.12.2);Mitogen-activated protein kinase kinase 2, isoform CRA_d	MAP2K2;MEK2;MKK2;PRKMK2;DKFZp686L02273;MAP2K2;hCG_23544	Dual specificity mitogen-activated protein kinase kinase 2;Mitogen-activated protein kinase kinase 2, isoform CRA_d	P36507;Q7Z370;B3KS97	0.997739	26.4467	0.000734051	17.76	104.22	0.5	0	0.00433357	29.16	94.692	1	S	0.000169934	27.96	111.06	_PVVDGEEGEPHS(ph)ISPR_	12	3	595.6	-0.0057283	1136400	668620
67	988;2415	IPI:IPI00003783;IPI:IPI00795187	IPI:IPI00003783	IPI:IPI00003783	Dual specificity mitogen-activated protein kinase kinase 2;ERK activator kinase 2;MAPK/ERK kinase 2;Putative uncharacterized protein DKFZp686L02273;cDNA FLJ35806 fis, clone TESTI2005987, highly similar to Dual specificity mitogen-activated protein kinase kinase 2 (EC 2.7.12.2);Mitogen-activated protein kinase kinase 2, isoform CRA_d	MAP2K2;MEK2;MKK2;PRKMK2;DKFZp686L02273;MAP2K2;hCG_23544	Dual specificity mitogen-activated protein kinase kinase 2;Mitogen-activated protein kinase kinase 2, isoform CRA_d	P36507;Q7Z370;B3KS97	0.990879	20.3597	0.000734051	17.76	104.22	0.867687	8.1676	0.00433357	29.16	94.692	1	S	0.000169934	27.96	111.06	_PVVDGEEGEPHSIS(ph)PR_	14	2	892.896	0.15817	546160	1144300
70	41	IPI:IPI00003843;IPI:IPI00216245	IPI:IPI00003843	IPI:IPI00003843	Tight junction protein ZO-2;Zonula occludens protein 2;Zona occludens protein 2;Tight junction protein 2;Tight junction protein ZO-2;Zonula occludens protein 2;Zona occludens protein 2;Tight junction protein 2	TJP2;X104;ZO2;TJP2;X104;ZO2	Isoform A1 of Tight junction protein ZO-2;Isoform C1 of Tight junction protein ZO-2	Q9UDY2-1;Q9UDY2;Q9UDY2-3	0.84582	7.39249	0.209307	28.52	69.39						1	S	0.132844	16.31	74.832	_AAS(ph)SDQLR_	3	2	464.2	0.88266	759560	0
70	702	IPI:IPI00003843;IPI:IPI00216245	IPI:IPI00003843	IPI:IPI00003843	Tight junction protein ZO-2;Zonula occludens protein 2;Zona occludens protein 2;Tight junction protein 2;Tight junction protein ZO-2;Zonula occludens protein 2;Zona occludens protein 2;Tight junction protein 2	TJP2;X104;ZO2;TJP2;X104;ZO2	Isoform A1 of Tight junction protein ZO-2;Isoform C1 of Tight junction protein ZO-2	Q9UDY2-1;Q9UDY2;Q9UDY2-3	1	80.2312	0.023131	14.21	80.231						1	S	0.0203645	23.26	81.972	_DNS(ph)PPPAFKPEPPK_	3	2	800.874	-0.047476	753720	0
70	3242	IPI:IPI00003843;IPI:IPI00216245;IPI:IPI00797934;IPI:IPI00216246;IPI:IPI00332453;IPI:IPI00291668;IPI:IPI00889517	IPI:IPI00003843	IPI:IPI00003843	Tight junction protein ZO-2;Zonula occludens protein 2;Zona occludens protein 2;Tight junction protein 2;Tight junction protein ZO-2;Zonula occludens protein 2;Zona occludens protein 2;Tight junction protein 2;Tight junction protein ZO-2;Zonula occludens protein 2;Zona occludens protein 2;Tight junction protein 2;Tight junction protein 2 (Zona occludens 2);Tight junction protein ZO-2;Zonula occlu…	TJP2;X104;ZO2;TJP2;X104;ZO2;TJP2;X104;ZO2;RP11-16N10.1-006;TJP2;X104;ZO2;TJP2;X104;ZO2;TJP2;RP11-16N10.1-004;TJP2;RP11-16N10.1-001	Isoform A1 of Tight junction protein ZO-2;Isoform C1 of Tight junction protein ZO-2;tight junction protein 2 (zona occludens 2) isoform 2;Isoform C2 of Tight junction protein ZO-2;Isoform A3 of Tight junction protein ZO-2;Tight junction protein 2;Tight jun	Q9UDY2-1;Q9UDY2;Q9UDY2-3;Q9UDY2-2;A2A3H9;Q9UDY2-4;Q9UDY2-5;Q5VXL1;B1AN86	1	118.403	8.15707e-06	23.52	118.4						1	S	8.15707e-06	23.52	118.4	_VQVAALQAS(ph)PPLDQDDR_	9	2	951.951	-0.4504	201980	0
73	564;565	IPI:IPI00003909;IPI:IPI00872343;IPI:IPI00816836	IPI:IPI00003909	IPI:IPI00003909	Solute carrier family 2, facilitated glucose transporter member 3;Glucose transporter type 3, brain;Solute carrier family 2 (Facilitated glucose transporter), member 3, isoform CRA_a;cDNA, FLJ92716, Homo sapiens solute carrier family 2 (facilitated glucosetransporter), member 3 (SLC2A3), mRNA;Solute carrier family 2 (Facilitated glucose transporter), member 3 variant	SLC2A3;GLUT3;hCG_22218	Solute carrier family 2, facilitated glucose transporter member 3;54 kDa protein;Solute carrier family 2 (Facilitated glucose transporter), member 3 variant (Fragment)	P11169;B2R606;Q59F54	1	138.545	3.16888e-07	36.87	138.54	1	76.8267	0.0410243	21.83	76.827	1	S	3.16888e-07	36.87	138.54	_DGVMEM(ox)NS(ph)IEPAK_	8	2	758.807	0.19877	2840800	87233
77	1037;2531	IPI:IPI00003971;IPI:IPI00219812	IPI:IPI00003971	IPI:IPI00003971	Reticulon-1;Neuroendocrine-specific protein;Reticulon 1 isoform A;RTN1 protein;Reticulon-1;Neuroendocrine-specific protein	RTN1;NSP;RTN1;NSP	Isoform RTN1-A of Reticulon-1;Isoform RTN1-B of Reticulon-1	Q16799-1;Q16799;Q2L7A7;Q2NKQ5;Q16799-2	0.999973	45.6246	0.0202248	12.08	79.466	0.99906	30.2635	0.0300575	14.66	76.143	1	S	0.002346	29.88	98.943	_EQDS(ph)PPMKPSALDAIR_	4	3	612.285	-1.7493	4249400	323330
77	1403	IPI:IPI00003971	IPI:IPI00003971	IPI:IPI00003971	Reticulon-1;Neuroendocrine-specific protein;Reticulon 1 isoform A;RTN1 protein	RTN1;NSP	Isoform RTN1-A of Reticulon-1	Q16799-1;Q16799;Q2L7A7;Q2NKQ5	0.49997	0	0.0478461	33.34	75.378	0.893631	9.24461	2.26033e-06	36.7	121.09	1	S	2.26033e-06	36.7	121.09	_GS(ph)ISEDELITAIK_	2	2	728.353	0.58243	338790	92324
77	1403	IPI:IPI00003971	IPI:IPI00003971	IPI:IPI00003971	Reticulon-1;Neuroendocrine-specific protein;Reticulon 1 isoform A;RTN1 protein	RTN1;NSP	Isoform RTN1-A of Reticulon-1	Q16799-1;Q16799;Q2L7A7;Q2NKQ5	0.992039	20.9618	0.0478461	33.34	75.378	0.999949	42.943	2.26033e-06	36.7	121.09	1	S	2.26033e-06	36.7	121.09	_GSIS(ph)EDELITAIK_	4	2	728.353	0.22598	1002400	740380
78	1245	IPI:IPI00004068;IPI:IPI00913988;IPI:IPI00640149;IPI:IPI00745010	IPI:IPI00004068	IPI:IPI00004068	Mediator of RNA polymerase II transcription subunit 12;Mediator complex subunit 12;Thyroid hormone receptor-associated protein complex 230 kDa component;Activator-recruited cofactor 240 kDa component;CAG repeat protein 45;OPA-containing protein;Trinucleotide repeat-containing gene 11 protein;cDNA FLJ60974, highly similar to Mediator of RNA polymerase II transcription subunit 12;Mediator of RNA po…	MED12;ARC240;CAGH45;HOPA;KIAA0192;TNRC11;TRAP230;MED12;ARC240;CAGH45;HOPA;KIAA0192;TNRC11;TRAP230;MED12;ARC240;CAGH45;HOPA;KIAA0192;TNRC11;TRAP230;TNRC11;MED12;hCG_19960	Mediator of RNA polymerase II transcription subunit 12;Isoform 2 of Mediator of RNA polymerase II transcription subunit 12;Isoform 1 of Mediator of RNA polymerase II transcription subunit 12;TNRC11 protein	Q93074-3;Q93074;B4DYQ3;Q93074-2;Q93074-1;Q7Z2E0;Q7Z2F4;Q7Z3Z5	1	69.3307	0.00867238	14.9	69.331						1	S	0.00867238	14.9	69.331	_GDLAFGAPGPRPPS(ph)PFDDPADDPEHK_	14	3	928.076	0.16998	389480	0
80	2771	IPI:IPI00004237	IPI:IPI00004237	IPI:IPI00004237	Phosphorylase b kinase regulatory subunit alpha, liver isoform;cDNA FLJ75399, highly similar to Homo sapiens phosphorylase kinase, alpha 2 (liver) (PHKA2), mRNA;Phosphorylase kinase, alpha 2 (Liver)	PHKA2;PHKLA;PYK;hCG_19580	Phosphorylase b kinase regulatory subunit alpha, liver isoform	P46019;A8K1T1	1	67.3246	0.00402493	33.39	95.502						1	S	5.59124e-06	29.31	120.15	_S(ph)LNLVDSPQPLLEK_	1	2	816.916	0.16173	1182500	0
80	2771	IPI:IPI00004237	IPI:IPI00004237	IPI:IPI00004237	Phosphorylase b kinase regulatory subunit alpha, liver isoform;cDNA FLJ75399, highly similar to Homo sapiens phosphorylase kinase, alpha 2 (liver) (PHKA2), mRNA;Phosphorylase kinase, alpha 2 (Liver)	PHKA2;PHKLA;PYK;hCG_19580	Phosphorylase b kinase regulatory subunit alpha, liver isoform	P46019;A8K1T1	0.999999	58.9565	0.00402493	33.39	95.502						1	S	5.59124e-06	29.31	120.15	_SLNLVDS(ph)PQPLLEK_	7	2	816.916	-1.7667	0	0
81	1909	IPI:IPI00004273	IPI:IPI00004273	IPI:IPI00004273	RNA-binding protein 25;RNA-binding motif protein 25;RNA-binding region-containing protein 7;Arg/Glu/Asp-rich protein of 120 kDa;Protein S164;U1 small nuclear ribonucleoprotein 1SNRP homolog protein	RBM25;RNPC7	RNA binding motif protein 25	P49756;A0PJL9;B2RNA8;B3KT03;Q16083;Q2TA72;Q5XJ17;Q6P665;Q9H6A1	0.999939	42.2036	0.0056438	27.76	93.649						1	S	0.0056438	27.76	93.649	_LGASNS(ph)PGQPNSVK_	6	2	718.332	0.26926	3017600	0
82	189;2394	IPI:IPI00004358	IPI:IPI00004358	IPI:IPI00004358	Glycogen phosphorylase, brain form;Phosphorylase	PYGB	Glycogen phosphorylase, brain form	P11216;B4DSD8;Q59GM9	0.999953	43.2622	0.057989	16.74	94.95	0.998829	29.3108	0.0748775	17.98	80.999	1	S	0.057989	16.74	94.95	_PLTDS(ph)EKR_	5	2	513.237	0.68368	1549900	1862500
83	2084	IPI:IPI00004407	IPI:IPI00004407	IPI:IPI00004407	Signaling threshold-regulating transmembrane adapter 1;Suppression-inducing transmembrane adapter 1;SHP2-interacting transmembrane adapter protein;gp30/40;Signaling threshold regulating transmembrane adaptor 1;cDNA, FLJ95626, Homo sapiens SHP2 interacting transmembrane adaptor (SIT), mRNA	SIT1;SIT;hCG_1748307	Signaling threshold-regulating transmembrane adapter 1	Q9Y3P8;B2RBP9	1	149.974	5.04232e-26	50.08	174.4						1	S	5.04232e-26	50.08	174.4	_LS(ph)QDPEPDQQDPTLGGPAR_	2	2	1050.97	0.082941	729760	0
84	1563	IPI:IPI00004408;IPI:IPI00220754	IPI:IPI00004408	IPI:IPI00004408	Gamma-adducin;Adducin-like protein 70;Adducin 3 isoform a variant;Adducin 3 (Gamma);cDNA FLJ77558, highly similar to Homo sapiens adducin 3 (gamma) (ADD3), transcript variant 1, mRNA;Adducin 3 (Gamma), isoform CRA_a;Gamma-adducin;Adducin-like protein 70;Adducin 3 (Gamma);Putative uncharacterized protein DKFZp686O0853;Adducin 3 (Gamma), isoform CRA_b	ADD3;ADDL;RP11-252O7.3-001;hCG_1789399;ADD3;ADDL;DKFZp686O0853;RP11-252O7.3-002;hCG_1789399	Isoform 2 of Gamma-adducin;Isoform 1 of Gamma-adducin	Q9UEY8-1;Q9UEY8;Q53FL4;Q59EK1;Q5VU08;Q9UEY8-2;Q5VU09	0.874448	11.454	6.95153e-09	43.53	130.98	0.972831	18.6502	5.18786e-06	34.32	119.53	1	S	6.95153e-09	43.53	130.98	_IEEVLSPEGSPSKS(ph)PSK_	14	2	925.943	0.37577	2359700	1237400
85	2430	IPI:IPI00004413	IPI:IPI00004413	IPI:IPI00004413	Tumor necrosis factor receptor superfamily member 21;TNFR-related death receptor 6;cDNA FLJ10642 fis, clone NT2RP2005752, highly similar to Tumor necrosis factor receptor superfamily member 21;Tumor necrosis factor receptor superfamily, member 21 variant	TNFRSF21;DR6;UNQ437/PRO868	Tumor necrosis factor receptor superfamily member 21	O75509;B2RDI9;B3KMB6;Q59FR5	1	75.3106	0.108018	21.52	75.311	1	55.4411	0.441234	21.69	55.441	1	S	0.108018	21.52	75.311	_QDPS(ph)AIVEK_	4	2	533.744	-0.2196	6571800	2690900
86	757	IPI:IPI00004472;IPI:IPI00397590;IPI:IPI00397591	IPI:IPI00004472	IPI:IPI00004472	Serine/threonine-protein kinase WNK1;Protein kinase with no lysine 1;Protein kinase, lysine-deficient 1;Erythrocyte 65 kDa protein;p65;Serine/threonine-protein kinase WNK1;Protein kinase with no lysine 1;Protein kinase, lysine-deficient 1;Erythrocyte 65 kDa protein;p65;WNK1 protein;Serine/threonine-protein kinase WNK1;Protein kinase with no lysine 1;Protein kinase, lysine-deficient 1;Erythrocyte …	WNK1;KDP;KIAA0344;PRKWNK1;WNK1;KDP;KIAA0344;PRKWNK1;WNK1;KDP;KIAA0344;PRKWNK1	Isoform 1 of Serine/threonine-protein kinase WNK1;Isoform 2 of Serine/threonine-protein kinase WNK1;Isoform 3 of Serine/threonine-protein kinase WNK1	Q9H4A3-1;Q9H4A3;Q9H4A3-2;A5D8Z4;Q9H4A3-3;Q4VBX9	0.933872	11.4991	0.00143605	16.29	99.139	0.88416	8.94347	0.722888	3.08	45.368	1	S	0.00143605	16.29	99.139	_DRPVS(ph)QPSLVGSK_	5	2	725.359	0.26854	535250	291440
86	982	IPI:IPI00004472;IPI:IPI00397590;IPI:IPI00397592	IPI:IPI00004472	IPI:IPI00004472	Serine/threonine-protein kinase WNK1;Protein kinase with no lysine 1;Protein kinase, lysine-deficient 1;Erythrocyte 65 kDa protein;p65;Serine/threonine-protein kinase WNK1;Protein kinase with no lysine 1;Protein kinase, lysine-deficient 1;Erythrocyte 65 kDa protein;p65;WNK1 protein;Serine/threonine-protein kinase WNK1;Protein kinase with no lysine 1;Protein kinase, lysine-deficient 1;Erythrocyte …	WNK1;KDP;KIAA0344;PRKWNK1;WNK1;KDP;KIAA0344;PRKWNK1;WNK1;KDP;KIAA0344;PRKWNK1	Isoform 1 of Serine/threonine-protein kinase WNK1;Isoform 2 of Serine/threonine-protein kinase WNK1;Isoform 4 of Serine/threonine-protein kinase WNK1	Q9H4A3-1;Q9H4A3;Q9H4A3-2;A5D8Z4;Q9H4A3-4;Q96CZ6	0.821429	6.93377	0.069666	17.48	52.372						1	S	0.069666	17.48	52.372	_EKPELSEPSHLNGPS(ph)SDPEAAFLSR_	15	3	925.427	-1.7065	401350	0
87	1033;1134	IPI:IPI00004795	IPI:IPI00004795	IPI:IPI00004795	Methylosome subunit pICln;Chloride conductance regulatory protein ICln;Chloride channel, nucleotide sensitive 1A;Chloride ion current inducer protein;Reticulocyte pICln;PRO1478	CLNS1A;CLCI;ICLN	Methylosome subunit pICln	P54105;B2RCS9;Q9P1H0	0.999998	58.1584	0.000198062	18.28	90.861	0.999569	33.744	8.73802e-06	35.14	90.561	1	S	0.000198062	18.28	90.861	_EPVADEEEEDS(ph)DDDVEPITEFR_	11	2	1323.02	0.12284	4656100	350010
88	116	IPI:IPI00004970	IPI:IPI00004970	IPI:IPI00004970	Small subunit processome component 20 homolog;Down-regulated in metastasis protein;Protein Key-1A6;Novel nucleolar protein 73;cDNA FLJ57057, highly similar to Small subunit processome component 20 homolog	UTP20;DRIM	Small subunit processome component 20 homolog	O75691;B4DN27	1	72.6522	0.0308689	8.46	72.652						1	S	0.0308689	8.46	72.652	_AES(ph)DGEEKEEVKEELGR_	3	3	671.96	-0.36257	678500	0
89	217	IPI:IPI00607584;IPI:IPI00005024	IPI:IPI00607584	IPI:IPI00607584	Myb-binding protein 1A;Myb-binding protein 1A;cDNA FLJ60422, highly similar to Myb-binding protein 1A	MYBBP1A;P160;MYBBP1A;P160	Isoform 2 of Myb-binding protein 1A;Isoform 1 of Myb-binding protein 1A	Q9BQG0-2;Q9BQG0;Q9BQG0-1;B4DE42	0.999958	47.4642	0.00846612	14.65	55.337						1	S	0.00846612	14.65	55.337	_ALGGEDS(ph)ENEEELGDEAMM(ox)ALDQSLASLFAEQK_	7	3	1208.51	-0.069002	204080	0
91	623	IPI:IPI00005087	IPI:IPI00005087	IPI:IPI00005087	Tropomodulin-3;Ubiquitous tropomodulin;Putative uncharacterized protein DKFZp686E1899	TMOD3;DKFZp686E1899	Tropomodulin-3	Q9NYL9;B2R6G7;Q5HYL6	0.933229	11.454	6.95153e-09	51.7	130.98						1	S	6.95153e-09	51.7	130.98	_DLDEDELLGNLS(ph)ETELK_	12	2	1006.95	0.015139	384860	0
97	1330	IPI:IPI00005202	IPI:IPI00005202	IPI:IPI00005202	Membrane-associated progesterone receptor component 2;Progesterone membrane-binding protein;Steroid receptor protein DG6	PGRMC2;DG6;PMBP	Membrane-associated progesterone receptor component 2	O15173						0.98024	19.571	0.0123817	31.25	76.522	1	S	0.000242003	37.82	98.156	_GLGAGAGAGEES(ph)PATSLPR_	12	2	889.409	-0.89122	0	130290
98	89	IPI:IPI00005539;IPI:IPI00220583	IPI:IPI00005539	IPI:IPI00005539	Telomeric repeat-binding factor 1;TTAGGG repeat-binding factor 1;NIMA-interacting protein 2;Telomeric protein Pin2/TRF1;cDNA FLJ76684, highly similar to Homo sapiens telomeric repeat binding factor (NIMA-interacting) 1 (TERF1), transcript variant 1, mRNA;Telomeric repeat-binding factor 1;TTAGGG repeat-binding factor 1;NIMA-interacting protein 2;Telomeric protein Pin2/TRF1;T-TRF1	TERF1;PIN2;TRBF1;TRF;TRF1;TERF1;PIN2;TRBF1;TRF;TRF1	Isoform 1 of Telomeric repeat-binding factor 1;Isoform 2 of Telomeric repeat-binding factor 1	P54274-1;P54274;A8K914;P54274-2;Q5QGN5;Q8NHT6	0.999962	47.1834	0.103632	19.83	69.825						1	S	0.103632	19.83	69.825	_(ac)AEDVSSAAPS(ph)PR_	10	2	654.777	0.42872	304450	0
99	302	IPI:IPI00871932;IPI:IPI00005614	IPI:IPI00871932	IPI:IPI00871932	Spectrin beta chain, brain 1;Spectrin, non-erythroid beta chain 1;Beta-II spectrin;Fodrin beta chain;Spectrin beta non-erythrocytic 1;Spectrin, beta, non-erythrocytic 1, isoform CRA_d;cDNA FLJ55845, highly similar to Spectrin beta chain, brain 1;Spectrin, beta, non-erythrocytic 1, isoform CRA_c	SPTBN1;SPTB2;hCG_17370	276 kDa protein;Isoform Long of Spectrin beta chain, brain 1	Q01082-1;Q01082;B2ZZ89;B4DIF8	0.908027	10.4391	0.000106519	58.14	102.4						1	S	7.54738e-10	43.67	129.82	_AQTLPTSVVTITSESS(ph)PGK_	16	2	991.988	-0.62522	227610	0
99	2589	IPI:IPI00871932;IPI:IPI00005614;IPI:IPI00328230;IPI:IPI00333015	IPI:IPI00871932	IPI:IPI00871932	Spectrin beta chain, brain 1;Spectrin, non-erythroid beta chain 1;Beta-II spectrin;Fodrin beta chain;Spectrin beta non-erythrocytic 1;Spectrin, beta, non-erythrocytic 1, isoform CRA_d;cDNA FLJ55845, highly similar to Spectrin beta chain, brain 1;Spectrin, beta, non-erythrocytic 1, isoform CRA_c;Spectrin beta chain, brain 1;Spectrin, non-erythroid beta chain 1;Beta-II spectrin;Fodrin beta chain;Pu…	SPTBN1;SPTB2;hCG_17370;SPTBN1;SPTB2;SPTBN1;SPTB2;hCG_17370	276 kDa protein;Isoform Long of Spectrin beta chain, brain 1;Isoform Short of Spectrin beta chain, brain 1;Isoform 2 of Spectrin beta chain, brain 1	Q01082-1;Q01082;B2ZZ89;B4DIF8;Q01082-2;Q53RC4;Q01082-3;B2RP63;Q8WYB3	0.989223	19.7357	0.0950234	20.43	72.138	0.994789	22.8666	0.0510813	33.88	81.784	1	S	0.0281917	29.56	94.262	_RPPS(ph)PEPSTK_	4	3	392.52	0.1209	23553000	10318000
100	1478	IPI:IPI00005648	IPI:IPI00005648	IPI:IPI00005648	Scaffold attachment factor B2;SAFB2 protein	SAFB2;KIAA0138	Scaffold attachment factor B2	Q14151;A0PJ47	1	87.7584	0.0908254	24.21	87.758						1	S	0.0908254	24.21	87.758	_HHS(ph)VEIK_	3	2	465.216	0.76726	1388300	0
104	703	IPI:IPI00005809	IPI:IPI00005809	IPI:IPI00005809	Serum deprivation-response protein;Phosphatidylserine-binding protein;PS-p68;cDNA FLJ78516	SDPR	Serum deprivation-response protein	O95810;A8K2W3	0.999999	62.2975	2.09049e-05	57.23	117.7						1	S	2.09049e-05	57.23	117.7	_DNS(ph)QVNAVTVLTLLDK_	3	2	905.453	0.25086	557180	0
104	1182	IPI:IPI00005809	IPI:IPI00005809	IPI:IPI00005809	Serum deprivation-response protein;Phosphatidylserine-binding protein;PS-p68;cDNA FLJ78516	SDPR	Serum deprivation-response protein	O95810;A8K2W3	1	75.3106	0.108018	16.2	75.311						1	S	0.108018	16.2	75.311	_FQHPGS(ph)DMR_	6	2	577.726	-0.081082	920380	0
104	1407	IPI:IPI00005809	IPI:IPI00005809	IPI:IPI00005809	Serum deprivation-response protein;Phosphatidylserine-binding protein;PS-p68;cDNA FLJ78516	SDPR	Serum deprivation-response protein	O95810;A8K2W3	0.958036	16.9219	2.71119e-10	45.86	109.36	0.734075	9.18102	2.53277e-06	23.3	94.01	1	S	2.71119e-10	45.86	109.36	_GSNSGMDS(ph)NIDLTIVEDEEEESVALEQAQK_	8	3	1106.48	-0.27631	1519400	120440
104	2406;2439	IPI:IPI00005809	IPI:IPI00005809	IPI:IPI00005809	Serum deprivation-response protein;Phosphatidylserine-binding protein;PS-p68;cDNA FLJ78516	SDPR	Serum deprivation-response protein	O95810;A8K2W3	0.959465	15.7027	7.3628e-07	26.38	97.45	0.0884364	-7.07038	2.29773e-12	43.34	116.35	1	S	2.29773e-12	43.34	116.35	_QEKPSSPSPM(ox)PSSTPS(ph)PSLNLGNTEEAIR_	16	3	1045.48	0.20167	935320	0
104	2748	IPI:IPI00005809	IPI:IPI00005809	IPI:IPI00005809	Serum deprivation-response protein;Phosphatidylserine-binding protein;PS-p68;cDNA FLJ78516	SDPR	Serum deprivation-response protein	O95810;A8K2W3	0.949661	18.4648	0.0124112	7.09	58.848						2	S	0.0124112	7.09	58.848	_SLEETLHTVDLS(ph)S(ph)DDDLPHDEEALEDSAEEK_	12	3	1210.16	-0.099828	153080	0
104	2748	IPI:IPI00005809	IPI:IPI00005809	IPI:IPI00005809	Serum deprivation-response protein;Phosphatidylserine-binding protein;PS-p68;cDNA FLJ78516	SDPR	Serum deprivation-response protein	O95810;A8K2W3	0.926631	18.4648	0.0124112	7.09	58.848						2	S	0.0124112	7.09	58.848	_SLEETLHTVDLS(ph)S(ph)DDDLPHDEEALEDSAEEK_	13	3	1210.16	-0.099828	153080	0
104	2793	IPI:IPI00005809	IPI:IPI00005809	IPI:IPI00005809	Serum deprivation-response protein;Phosphatidylserine-binding protein;PS-p68;cDNA FLJ78516	SDPR	Serum deprivation-response protein	O95810;A8K2W3	0.998862	29.9845	0.073488	18.12	81.672						1	S	0.073488	18.12	81.672	_S(ph)LTSNHQK_	1	2	497.721	-0.029387	1813900	0
104	2875;3250	IPI:IPI00005809	IPI:IPI00005809	IPI:IPI00005809	Serum deprivation-response protein;Phosphatidylserine-binding protein;PS-p68;cDNA FLJ78516	SDPR	Serum deprivation-response protein	O95810;A8K2W3	0.999978	46.6525	0.417226	6.61	59.641	0.999992	51.0392	0.0761592	16.87	80.377	1	S	0.0761592	16.87	80.377	_VS(ph)PLTFGR_	2	2	478.734	0.044692	32741000	6667000
104	3184	IPI:IPI00005809	IPI:IPI00005809	IPI:IPI00005809	Serum deprivation-response protein;Phosphatidylserine-binding protein;PS-p68;cDNA FLJ78516	SDPR	Serum deprivation-response protein	O95810;A8K2W3	1	52.6925	0.283167	7.16	52.693						1	S	6.95153e-09	22.67	130.98	_VLIFQEENEIPAS(ph)VFVK_	13	2	1021.52	-0.080035	99915	0
105	2454	IPI:IPI00005858;IPI:IPI00470672	IPI:IPI00005858	IPI:IPI00005858	Serine/threonine-protein kinase LATS1;Large tumor suppressor homolog 1;WARTS protein kinase;LATS homolog 1 variant;Serine/threonine-protein kinase LATS1;Large tumor suppressor homolog 1;WARTS protein kinase	LATS1;WARTS;LATS1;WARTS	Isoform 1 of Serine/threonine-protein kinase LATS1;Isoform 2 of Serine/threonine-protein kinase LATS1	O95835-1;O95835;Q59FN4;O95835-2	0.916534	12.1053	0.046039	23.98	84.244						1	S	0.046039	23.98	84.244	_QITTS(ph)PITVR_	5	2	598.308	0.021952	216610	0
107	2858	IPI:IPI00005978;IPI:IPI00796848;IPI:IPI00385786	IPI:IPI00005978	IPI:IPI00005978	Splicing factor, arginine/serine-rich 2;Splicing factor SC35;Splicing component, 35 kDa;Protein PR264;Splicing factor, arginine/serine-rich 2, isoform CRA_d;cDNA FLJ40890 fis, clone UTERU2001024, highly similar to SPLICING FACTOR, ARGININE/SERINE-RICH 2;Splicing factor, arginine/serine-rich 2, isoform CRA_a;cDNA FLJ42802 fis, clone BRCAN2002562, highly similar to Splicing factor, arginine/serine-…	SFRS2;hCG_27842;SFRS2;hCG_27842	Splicing factor, arginine/serine-rich 2;cDNA FLJ52570, highly similar to Splicing factor, arginine/serine-rich 2;cDNA FLJ35170 fis, clone PLACE6012942, highly similar to SPLICING FACTOR, ARGININE/SERINE-RICH 2	Q01130;B3KUY1;B3KWD5;Q53FN0;B4DN89;B3KVY2;Q8NAK9						0.953345	11.1894	0.124424	10.45	71.949	2	S	0.124424	10.45	71.949	_S(ph)RS(ph)PPPVSK_	1	2	557.738	0.443	0	420770
107	2858	IPI:IPI00005978;IPI:IPI00796848;IPI:IPI00385786	IPI:IPI00005978	IPI:IPI00005978	Splicing factor, arginine/serine-rich 2;Splicing factor SC35;Splicing component, 35 kDa;Protein PR264;Splicing factor, arginine/serine-rich 2, isoform CRA_d;cDNA FLJ40890 fis, clone UTERU2001024, highly similar to SPLICING FACTOR, ARGININE/SERINE-RICH 2;Splicing factor, arginine/serine-rich 2, isoform CRA_a;cDNA FLJ42802 fis, clone BRCAN2002562, highly similar to Splicing factor, arginine/serine-…	SFRS2;hCG_27842;SFRS2;hCG_27842	Splicing factor, arginine/serine-rich 2;cDNA FLJ52570, highly similar to Splicing factor, arginine/serine-rich 2;cDNA FLJ35170 fis, clone PLACE6012942, highly similar to SPLICING FACTOR, ARGININE/SERINE-RICH 2	Q01130;B3KUY1;B3KWD5;Q53FN0;B4DN89;B3KVY2;Q8NAK9						0.999561	34.8812	0.0439879	23.9	97.596	1	S	0.0439879	23.9	97.596	_SRS(ph)PPPVSK_	3	2	517.755	0.074504	0	420770
107	3021	IPI:IPI00005978;IPI:IPI00796848;IPI:IPI00385786;IPI:IPI00746575;IPI:IPI00902967	IPI:IPI00005978	IPI:IPI00005978	Splicing factor, arginine/serine-rich 2;Splicing factor SC35;Splicing component, 35 kDa;Protein PR264;Splicing factor, arginine/serine-rich 2, isoform CRA_d;cDNA FLJ40890 fis, clone UTERU2001024, highly similar to SPLICING FACTOR, ARGININE/SERINE-RICH 2;Splicing factor, arginine/serine-rich 2, isoform CRA_a;cDNA FLJ42802 fis, clone BRCAN2002562, highly similar to Splicing factor, arginine/serine-…	SFRS2;hCG_27842;SFRS2;hCG_27842;SFRS2;hCG_27842	Splicing factor, arginine/serine-rich 2;cDNA FLJ52570, highly similar to Splicing factor, arginine/serine-rich 2;cDNA FLJ35170 fis, clone PLACE6012942, highly similar to SPLICING FACTOR, ARGININE/SERINE-RICH 2;cDNA FLJ39750 fis, clone SMINT2017736, moderat	Q01130;B3KUY1;B3KWD5;Q53FN0;B4DN89;B3KVY2;Q8NAK9;B3KUF7;Q6NXQ0;Q8N220;B3KX15	0.994089	22.2593	0.167893	26.05	74.849	0.901531	9.61691	0.0955686	25.42	84.566	1	S	0.0955686	25.42	84.566	_TS(ph)PDTLR_	2	2	435.192	0.17476	1100300	516720
109	956	IPI:IPI00006029;IPI:IPI00220426	IPI:IPI00006029	IPI:IPI00006029	Forkhead box protein K2;Interleukin enhancer-binding factor 1;Cellular transcription factor ILF-1;FOXK1;Forkhead box protein K2;Interleukin enhancer-binding factor 1;Cellular transcription factor ILF-1;FOXK1	FOXK2;ILF;ILF1;FOXK2;ILF;ILF1	Isoform 1 of Forkhead box protein K2;Isoform 2 of Forkhead box protein K2	Q01167-1;Q01167;Q01167-2	1	77.7442	0.0189396	17.75	77.744						1	S	0.0189396	17.75	77.744	_EGS(ph)PAPLEPEPGAAQPK_	3	2	877.903	-0.3934	484870	0
110	101;1687	IPI:IPI00006079;IPI:IPI00413671;IPI:IPI00413672;IPI:IPI00886854;IPI:IPI00413673;IPI:IPI00787000	IPI:IPI00006079	IPI:IPI00006079	Bcl-2-associated transcription factor 1;BCL2-associated transcription factor 1;BCL2-associated transcription factor 1, isoform CRA_b;BCLAF1 protein;Bcl-2-associated transcription factor 1;Bcl-2-associated transcription factor 1;Bcl-2-associated transcription factor 1;cDNA, FLJ79533, highly similar to Bcl-2-associated transcription factor 1	BCLAF1;BTF;KIAA0164;hCG_33355;BCLAF1;BTF;KIAA0164;BCLAF1;BTF;KIAA0164;BCLAF1;BTF;KIAA0164	Isoform 1 of Bcl-2-associated transcription factor 1;Isoform 2 of Bcl-2-associated transcription factor 1;Isoform 3 of Bcl-2-associated transcription factor 1;similar to BCL2-associated transcription factor 1 isoform 2;Isoform 4 of Bcl-2-associated transcr	Q9NYF8-1;Q9NYF8;A2RU75;Q6DCA8;Q9NYF8-2;Q9NYF8-3;Q9NYF8-4;B0AZU3	1	111.947	2.60436e-05	42.74	136.16						1	S	2.60436e-05	42.74	136.16	_KAEGEPQEES(ph)PLK_	10	2	761.345	-0.43703	13154000	0
110	1542	IPI:IPI00006079;IPI:IPI00413671;IPI:IPI00413672;IPI:IPI00886854;IPI:IPI00413673;IPI:IPI00787000	IPI:IPI00006079	IPI:IPI00006079	Bcl-2-associated transcription factor 1;BCL2-associated transcription factor 1;BCL2-associated transcription factor 1, isoform CRA_b;BCLAF1 protein;Bcl-2-associated transcription factor 1;Bcl-2-associated transcription factor 1;Bcl-2-associated transcription factor 1;cDNA, FLJ79533, highly similar to Bcl-2-associated transcription factor 1	BCLAF1;BTF;KIAA0164;hCG_33355;BCLAF1;BTF;KIAA0164;BCLAF1;BTF;KIAA0164;BCLAF1;BTF;KIAA0164	Isoform 1 of Bcl-2-associated transcription factor 1;Isoform 2 of Bcl-2-associated transcription factor 1;Isoform 3 of Bcl-2-associated transcription factor 1;similar to BCL2-associated transcription factor 1 isoform 2;Isoform 4 of Bcl-2-associated transcr	Q9NYF8-1;Q9NYF8;A2RU75;Q6DCA8;Q9NYF8-2;Q9NYF8-3;Q9NYF8-4;B0AZU3	0.987743	22.0729	0.119106	18.04	73.039	0.993106	24.5956	0.0818922	14.86	83.801	1	S	0.0818922	14.86	83.801	_IDIS(ph)PSTLR_	4	2	541.268	0.053354	8314100	385680
111	716	IPI:IPI00006093;IPI:IPI00816602;IPI:IPI00887864	IPI:IPI00006093	IPI:IPI00006093	Protein FAM38A;Membrane protein induced by beta-amyloid treatment	FAM38A;KIAA0233	family with sequence similarity 38, member A;similar to hCG1980844;similar to hCG1980844	Q92508						0.913831	9.56001	1	1.97	21.351	1	S	0.017707	17.38	75.819	_DPGLEPGPDS(ph)PGGSSPPR_	10	2	899.886	-0.66255	0	0
111	2929	IPI:IPI00006093;IPI:IPI00816602;IPI:IPI00887864	IPI:IPI00006093	IPI:IPI00006093	Protein FAM38A;Membrane protein induced by beta-amyloid treatment	FAM38A;KIAA0233	family with sequence similarity 38, member A;similar to hCG1980844;similar to hCG1980844	Q92508	0.928708	11.1484	0.0785644	37.13	121.68	0.995302	23.2603	0.0732406	30.77	92.692	1	S	0.0785644	37.13	121.68	_TAS(ph)ELLLDR_	3	2	549.266	0.79582	543460	210990
113	132	IPI:IPI00006122;IPI:IPI00402229;IPI:IPI00401163;IPI:IPI00515009;IPI:IPI00872345;IPI:IPI00908361	IPI:IPI00006122	IPI:IPI00006122	Cutaneous T-cell lymphoma-associated antigen 5;cTAGE family member 5;Meningioma-expressed antigen 6/11;CTAGE family, member 5 isoform 1 variant;Cutaneous T-cell lymphoma-associated antigen 5;cTAGE family member 5;Meningioma-expressed antigen 6/11;Cutaneous T-cell lymphoma-associated antigen 5;cTAGE family member 5;Meningioma-expressed antigen 6/11;Cutaneous T-cell lymphoma-associated antigen 5;cT…	CTAGE5;MEA11;MEA6;MGEA11;MGEA6;CTAGE5;MEA11;MEA6;MGEA11;MGEA6;CTAGE5;MEA11;MEA6;MGEA11;MGEA6;CTAGE5;MEA11;MEA6;MGEA11;MGEA6	Isoform MEA6 of Cutaneous T-cell lymphoma-associated antigen 5;CTAGE family, member 5 isoform 2;Isoform 5A of Cutaneous T-cell lymphoma-associated antigen 5;Isoform 5B of Cutaneous T-cell lymphoma-associated antigen 5;CTAGE family, member 5;cDNA FLJ55352,	O15320-1;O15320;Q59FD2;O15320-3;Q6MZN2;O15320-4;Q86TF6;B4DQS6	0.999413	32.3136	0.462724	8.36	51.445						1	S	0.0611883	4.57	71.349	_AFLS(ph)PPTLLEGPLR_	4	2	795.918	0.20978	153300	0
115	2672	IPI:IPI00006171;IPI:IPI00472161;IPI:IPI00479248	IPI:IPI00006171	IPI:IPI00006171	Nuclear factor related to kappa-B-binding protein;DNA-binding protein R kappa-B;INO80 complex subunit G;cDNA FLJ61373, highly similar to Nuclear factor related to kappa-B-binding protein;Nuclear factor related to kappa-B-binding protein;DNA-binding protein R kappa-B;INO80 complex subunit G;Nuclear factor related to kappa-B-binding protein;DNA-binding protein R kappa-B;INO80 complex subunit G	NFRKB;INO80G;NFRKB;INO80G;NFRKB;INO80G	Isoform 2 of Nuclear factor related to kappa-B-binding protein;Isoform 1 of Nuclear factor related to kappa-B-binding protein;Isoform 3 of Nuclear factor related to kappa-B-binding protein	Q6P4R8-2;Q6P4R8;B4DSL1;Q6P4R8-1;Q6P4R8-3	0.971072	15.2632	0.00568073	14.68	63.578						1	S	0.00568073	14.68	63.578	_SEAEDLAEPLSSTEGVAPLSQAPS(ph)PLAIPAIK_	24	3	1090.21	0.76331	280760	0
116	1924	IPI:IPI00292771;IPI:IPI00872028;IPI:IPI00006196;IPI:IPI00030136	IPI:IPI00292771	IPI:IPI00292771	Nuclear mitotic apparatus protein 1;SP-H antigen;NUMA1 variant protein;Nuclear mitotic apparatus protein 1;SP-H antigen;cDNA FLJ76708, highly similar to Homo sapiens nuclear mitotic apparatus protein 1 (NUMA1), mRNA;NUMA1 protein;Nuclear mitotic apparatus protein 1 variant;Putative uncharacterized protein;Nuclear mitotic apparatus protein;NUMA1 protein;Nuclear mitotic apparatus protein 1, isoform…	NUMA1;NUMA;NUMA1 variant protein;NUMA1;NUMA;NuMA;NUMA1;hCG_2017131	Isoform 1 of Nuclear mitotic apparatus protein 1;NUMA1 variant protein;Isoform 2 of Nuclear mitotic apparatus protein 1;NUMA1 protein	Q14980-1;Q14980;Q9UNL7;Q4LE64;Q14980-2;A8K394;Q3SYK8;Q59HB8;Q7Z757;Q96HN5;Q9UPG3;Q86XH4;Q9BTE9	1	81.297	0.100424	35.65	81.297						1	S	0.100424	35.65	81.297	_LGNS(ph)LLR_	4	2	426.721	0.060369	267670	0
116	3015	IPI:IPI00292771;IPI:IPI00872028;IPI:IPI00006196;IPI:IPI00030136	IPI:IPI00292771	IPI:IPI00292771	Nuclear mitotic apparatus protein 1;SP-H antigen;NUMA1 variant protein;Nuclear mitotic apparatus protein 1;SP-H antigen;cDNA FLJ76708, highly similar to Homo sapiens nuclear mitotic apparatus protein 1 (NUMA1), mRNA;NUMA1 protein;Nuclear mitotic apparatus protein 1 variant;Putative uncharacterized protein;Nuclear mitotic apparatus protein;NUMA1 protein;Nuclear mitotic apparatus protein 1, isoform…	NUMA1;NUMA;NUMA1 variant protein;NUMA1;NUMA;NuMA;NUMA1;hCG_2017131	Isoform 1 of Nuclear mitotic apparatus protein 1;NUMA1 variant protein;Isoform 2 of Nuclear mitotic apparatus protein 1;NUMA1 protein	Q14980-1;Q14980;Q9UNL7;Q4LE64;Q14980-2;A8K394;Q3SYK8;Q59HB8;Q7Z757;Q96HN5;Q9UPG3;Q86XH4;Q9BTE9	0.999893	42.7384	1.54367e-05	40.16	109.24						1	S	1.54367e-05	40.16	109.24	_TQPDGTSVPGEPAS(ph)PISQR_	14	2	1002.46	0.45102	314640	0
118	919;1482	IPI:IPI00006379	IPI:IPI00006379	IPI:IPI00006379	Nucleolar protein 58;Nucleolar protein 5;cDNA FLJ13913 fis, clone Y79AA1000231, highly similar to Nucleolar protein NOP5;cDNA FLJ56668, highly similar to Nucleolar protein NOP5	NOP58;NOL5;NOP5;HSPC120	Nucleolar protein 5	Q9Y2X3;B3KN82;B4DUY3	0.999961	45.4548	7.97363e-05	24.59	98.105						1	S	2.16679e-05	36.1	103.44	_HIKEEPLS(ph)EEEPCTSTAIASPEK_	8	3	888.07	-0.65909	2944900	0
120	445	IPI:IPI00006538	IPI:IPI00006538	IPI:IPI00006538	Phosphatidylserine synthase 2;Serine-exchange enzyme II	PTDSS2;PSS2	Phosphatidylserine synthase 2	Q9BVG9	1	97.5653	0.00344362	28.79	97.565	1	77.6625	0.0305997	15.36	77.662	1	S	0.00344362	28.79	97.565	_DAGGPRPES(ph)PVPAGR_	9	2	771.857	-0.96438	10269000	1444200
123	2782	IPI:IPI00006682	IPI:IPI00006682	IPI:IPI00006682	Protein phosphatase 1 regulatory subunit 3D;Protein phosphatase 1, regulatory subunit 6;Protein phosphatase 1-binding subunit R6;Protein phosphatase 1, regulatory (Inhibitor) subunit 3D	PPP1R3D;PPP1R6	Protein phosphatase 1 regulatory subunit 3D	O95685;Q86X09	0.812221	6.39376	0.000326184	35.09	104.43						1	S	0.000326184	35.09	104.43	_SLS(ph)CLSDLDGGVALEPR_	3	2	934.927	-0.30463	173870	0
124	941	IPI:IPI00787089;IPI:IPI00006702;IPI:IPI00178047;IPI:IPI00909575	IPI:IPI00787089	IPI:IPI00787089	Proline-, glutamic acid- and leucine-rich protein 1;Modulator of non-genomic activity of estrogen receptor;Transcription factor HMX3;Proline-, glutamic acid- and leucine-rich protein 1;Modulator of non-genomic activity of estrogen receptor;Transcription factor HMX3;cDNA FLJ75008, highly similar to Homo sapiens proline-, glutamic acid-, leucine-rich protein 1 (PELP1), mRNA;cDNA FLJ56414, highly si…	PELP1;HMX3;MNAR;PELP1;HMX3;MNAR;PELP1	Isoform 2 of Proline-, glutamic acid- and leucine-rich protein 1;cDNA FLJ56414, highly similar to Homo sapiens proline-, glutamic acid-, leucine-rich protein 1 (PELP1), mRNA;Putative uncharacterized protein PELP1;cDNA FLJ51806, highly similar to Homo sapie	Q8IZL8-2;Q8IZL8;Q8IZL8-1;A8K548;B4DR36;A6NDZ9;O15451;B4DEX7	1	81.4819	6.81481e-09	34.56	98.443						1	S	6.81481e-09	34.56	98.443	_EGES(ph)PAAGPPPQELVEEEPSAPPTLLEEETEDGSDK_	4	3	1280.9	0.49043	257170	0
126	262	IPI:IPI00006865	IPI:IPI00006865	IPI:IPI00006865	Vesicle-trafficking protein SEC22b;SEC22 vesicle-trafficking protein homolog B;SEC22 vesicle-trafficking protein-like 1;ERS24;ERS-24	SEC22B;SEC22L1	Vesicle-trafficking protein SEC22b	O75396;A8K1G0	0.989156	22.6112	0.261002	12.71	62.714						1	S	0.123036	32.23	72.234	_ANNLSSLS(ph)K_	8	2	507.237	-0.060161	674890	0
126	2286	IPI:IPI00006865	IPI:IPI00006865	IPI:IPI00006865	Vesicle-trafficking protein SEC22b;SEC22 vesicle-trafficking protein homolog B;SEC22 vesicle-trafficking protein-like 1;ERS24;ERS-24	SEC22B;SEC22L1	Vesicle-trafficking protein SEC22b	O75396;A8K1G0	0.994488	22.5627	0.0168027	47.22	84.213	0.999767	36.3344	0.000260896	56.07	108.98	1	S	0.000260896	56.07	108.98	_NLGS(ph)INTELQDVQR_	4	2	833.893	-0.073009	5780800	480680
127	2093;2576	IPI:IPI00006937	IPI:IPI00006937	IPI:IPI00006937	Ubiquitin-conjugating enzyme E2 J1;Non-canonical ubiquitin-conjugating enzyme 1;Yeast ubiquitin-conjugating enzyme UBC6 homolog E;HSUBC6e;cDNA FLJ52165, highly similar to Ubiquitin-conjugating enzyme E2 J1 (EC 6.3.2.19);Ubiquitin-conjugating enzyme E2, J1 variant;Ubiquitin-conjugating enzyme E2, J1 (UBC6 homolog, yeast), isoform CRA_a	UBE2J1;NCUBE1;CGI-76;HSPC153;HSPC205;hCG_33069	Ubiquitin-conjugating enzyme E2 J1	Q9Y385;A8K3F9;B4DUF8;Q53F25	0.951506	13.1541	6.54785e-13	67.76	149.72	0.486944	0	2.63766e-09	40.4	136.57	1	S	6.54785e-13	67.76	149.72	_RLS(ph)TSPDVIQGHQPR_	3	2	885.936	0.16634	14776000	0
131	1399;2544	IPI:IPI00007277;IPI:IPI00910490;IPI:IPI00789379;IPI:IPI00015103	IPI:IPI00007277	IPI:IPI00007277	Leucine-rich repeat flightless-interacting protein 2;LRR FLII-interacting protein 2;cDNA FLJ58304, moderately similar to Leucine-rich repeat flightless-interacting protein 2;cDNA FLJ75479;Leucine-rich repeat flightless-interacting protein 2;LRR FLII-interacting protein 2	LRRFIP2;LRRFIP2	Isoform 1 of Leucine-rich repeat flightless-interacting protein 2;cDNA FLJ58304, moderately similar to Leucine-rich repeat flightless-interacting protein 2;leucine rich repeat (in FLII) interacting protein 2 isoform 3;Isoform 2 of Leucine-rich repeat fligh	Q9Y608-1;Q9Y608;B4DY63;A8K649;Q9Y608-2	0.999154	34.0344	0.000291952	30.44	94.191	0.990187	21.3683	0.00701334	34.49	78.324	1	S	3.24179e-07	47.81	113.61	_RGS(ph)GDTSSLIDPDTSLSELR_	3	2	1093.5	0.24054	8415400	683310
133	117;118	IPI:IPI00007334;IPI:IPI00911038	IPI:IPI00007334	IPI:IPI00007334	Apoptotic chromatin condensation inducer in the nucleus;ACIN1 protein;Putative uncharacterized protein DKFZp667N107;cDNA FLJ50838, highly similar to Apoptotic chromatin condensation inducer in thenucleus	ACIN1;ACINUS;KIAA0670;DKFZp667N107	Isoform 1 of Apoptotic chromatin condensation inducer in the nucleus;cDNA FLJ50838, highly similar to Apoptotic chromatin condensation inducer in thenucleus (Fragment)	Q9UKV3-1;Q9UKV3;B2RTT4;Q69YJ6;B4DQZ7	0.999998	58.0147	2.98018e-05	17.87	105.2						1	S	2.98018e-05	17.87	105.2	_AES(ph)PAEKVPEESVLPLVQK_	3	3	710.696	0.43594	803140	0
133	335;1691	IPI:IPI00007334;IPI:IPI00911038	IPI:IPI00007334	IPI:IPI00007334	Apoptotic chromatin condensation inducer in the nucleus;ACIN1 protein;Putative uncharacterized protein DKFZp667N107;cDNA FLJ50838, highly similar to Apoptotic chromatin condensation inducer in thenucleus	ACIN1;ACINUS;KIAA0670;DKFZp667N107	Isoform 1 of Apoptotic chromatin condensation inducer in the nucleus;cDNA FLJ50838, highly similar to Apoptotic chromatin condensation inducer in thenucleus (Fragment)	Q9UKV3-1;Q9UKV3;B2RTT4;Q69YJ6;B4DQZ7	0.996468	25.5207	0.00729896	25.21	74.769						1	S	0.00729896	25.21	74.769	_KAS(ph)LVALPEQTASEEETPPPLLTK_	3	3	877.117	0.15252	1529100	0
133	1253	IPI:IPI00007334;IPI:IPI00911038	IPI:IPI00007334	IPI:IPI00007334	Apoptotic chromatin condensation inducer in the nucleus;ACIN1 protein;Putative uncharacterized protein DKFZp667N107;cDNA FLJ50838, highly similar to Apoptotic chromatin condensation inducer in thenucleus	ACIN1;ACINUS;KIAA0670;DKFZp667N107	Isoform 1 of Apoptotic chromatin condensation inducer in the nucleus;cDNA FLJ50838, highly similar to Apoptotic chromatin condensation inducer in thenucleus (Fragment)	Q9UKV3-1;Q9UKV3;B2RTT4;Q69YJ6;B4DQZ7	1	106.761	0.0606841	18.35	106.76	1	111.687	0.0679168	33.39	111.69	1	S	0.0679168	33.39	111.69	_GDS(ph)DDEKPR_	3	2	549.709	0.51199	1469700	288550
133	1657	IPI:IPI00007334;IPI:IPI00911038;IPI:IPI00215975;IPI:IPI00297991	IPI:IPI00007334	IPI:IPI00007334	Apoptotic chromatin condensation inducer in the nucleus;ACIN1 protein;Putative uncharacterized protein DKFZp667N107;cDNA FLJ50838, highly similar to Apoptotic chromatin condensation inducer in thenucleus;Apoptotic chromatin condensation inducer in the nucleus;Apoptotic chromatin condensation inducer in the nucleus	ACIN1;ACINUS;KIAA0670;DKFZp667N107;ACIN1;ACINUS;KIAA0670;ACIN1;ACINUS;KIAA0670	Isoform 1 of Apoptotic chromatin condensation inducer in the nucleus;cDNA FLJ50838, highly similar to Apoptotic chromatin condensation inducer in thenucleus (Fragment);Isoform 2 of Apoptotic chromatin condensation inducer in the nucleus;Isoform 3 of Apopto	Q9UKV3-1;Q9UKV3;B2RTT4;Q69YJ6;B4DQZ7;Q9UKV3-2;Q9UKV3-3	0.999998	57.861	0.113952	26.98	76.592	0.999999	61.6466	0.0761592	27.49	80.377	1	S	0.0761592	27.49	80.377	_IS(ph)EDETER_	2	2	529.706	0.74129	1183200	629240
133	1741	IPI:IPI00007334;IPI:IPI00911038;IPI:IPI00215975;IPI:IPI00297991	IPI:IPI00007334	IPI:IPI00007334	Apoptotic chromatin condensation inducer in the nucleus;ACIN1 protein;Putative uncharacterized protein DKFZp667N107;cDNA FLJ50838, highly similar to Apoptotic chromatin condensation inducer in thenucleus;Apoptotic chromatin condensation inducer in the nucleus;Apoptotic chromatin condensation inducer in the nucleus	ACIN1;ACINUS;KIAA0670;DKFZp667N107;ACIN1;ACINUS;KIAA0670;ACIN1;ACINUS;KIAA0670	Isoform 1 of Apoptotic chromatin condensation inducer in the nucleus;cDNA FLJ50838, highly similar to Apoptotic chromatin condensation inducer in thenucleus (Fragment);Isoform 2 of Apoptotic chromatin condensation inducer in the nucleus;Isoform 3 of Apopto	Q9UKV3-1;Q9UKV3;B2RTT4;Q69YJ6;B4DQZ7;Q9UKV3-2;Q9UKV3-3	0.999668	35.2076	0.108018	13.51	75.311						1	S	0.108018	13.51	75.311	_KIS(ph)VVSATK_	3	2	506.776	-0.024468	1964600	0
133	2927	IPI:IPI00007334;IPI:IPI00911038;IPI:IPI00215975;IPI:IPI00297991	IPI:IPI00007334	IPI:IPI00007334	Apoptotic chromatin condensation inducer in the nucleus;ACIN1 protein;Putative uncharacterized protein DKFZp667N107;cDNA FLJ50838, highly similar to Apoptotic chromatin condensation inducer in thenucleus;Apoptotic chromatin condensation inducer in the nucleus;Apoptotic chromatin condensation inducer in the nucleus	ACIN1;ACINUS;KIAA0670;DKFZp667N107;ACIN1;ACINUS;KIAA0670;ACIN1;ACINUS;KIAA0670	Isoform 1 of Apoptotic chromatin condensation inducer in the nucleus;cDNA FLJ50838, highly similar to Apoptotic chromatin condensation inducer in thenucleus (Fragment);Isoform 2 of Apoptotic chromatin condensation inducer in the nucleus;Isoform 3 of Apopto	Q9UKV3-1;Q9UKV3;B2RTT4;Q69YJ6;B4DQZ7;Q9UKV3-2;Q9UKV3-3	0.999996	54.1772	0.0800443	18.89	86.113	1	76.2018	0.0800443	39.82	86.113	1	S	0.0800443	39.82	86.113	_TAQVPS(ph)PPR_	6	2	516.747	-0.0022791	727730	232210
137	2343	IPI:IPI00007672;IPI:IPI00019678	IPI:IPI00007672	IPI:IPI00007672	DNA repair protein XRCC4;X-ray repair cross-complementing protein 4;cDNA FLJ75670, highly similar to Homo sapiens X-ray repair complementing defective repair in Chinese hamster cells 4 (XRCC4), transcript variant 2, mRNA;X-ray repair complementing defective repair in Chinese hamster cells 4, isoform CRA_b;DNA repair protein XRCC4;X-ray repair cross-complementing protein 4;XRCC4 protein	XRCC4;hCG_38190;XRCC4	Isoform 1 of DNA repair protein XRCC4;Isoform 2 of DNA repair protein XRCC4	Q13426-1;Q13426;A8K3X4;Q13426-2;Q7Z763	0.929633	11.2094	0.0518361	12.75	77.282						1	S	0.0518361	12.75	77.282	_NS(ph)SPEDLFDEI_	2	2	673.263	0.33083	24917	0
138	1778	IPI:IPI00007675;IPI:IPI00909015	IPI:IPI00007675	IPI:IPI00007675	Cytoplasmic dynein 1 light intermediate chain 1;Dynein light intermediate chain 1, cytosolic;Dynein, cytoplasmic 1, light intermediate chain 1;Dynein, cytoplasmic 1, light intermediate chain 1, isoform CRA_c;cDNA FLJ10219 fis, clone HEMBA1007018, highly similar to Cytoplasmic dynein 1 light intermediate chain 1;Putative uncharacterized protein DKFZp686A1525;cDNA FLJ58500, highly similar to Cytopl…	DYNC1LI1;DNCLI1;hCG_19232;DKFZp686A1525	Cytoplasmic dynein 1 light intermediate chain 1;cDNA FLJ58500, highly similar to Cytoplasmic dynein 1 light intermediate chain 1	Q9Y6G9;A2RRG7;B3KM42;Q6MZE7;B4DDM4	0.912596	10.9105	0.000249824	27.66	97.911						1	S	1.54367e-05	45.3	109.24	_KPVTVSPTTPTS(ph)PTEGEAS_	12	2	983.456	0.52178	1562200	0
139	2513	IPI:IPI00007722	IPI:IPI00007722	IPI:IPI00007722	AMP deaminase 2;AMP deaminase isoform L;cDNA, FLJ95309, highly similar to Homo sapiens adenosine monophosphate deaminase 2 (isoform L)(AMPD2), mRNA;Adenosine monophosphate deaminase 2 (Isoform L)	AMPD2;RP5-1160K1.5-002	Adenosine monophosphate deaminase 2	Q01433-1;Q01433;B2RB47;Q5T694	0.999935	44.8859	0.00330017	28.05	96.331						1	S	0.00330017	28.05	96.331	_RAS(ph)LQASTAAPEAR_	3	2	754.864	-0.1113	931370	0
141	2580	IPI:IPI00384857;IPI:IPI00007764;IPI:IPI00447316	IPI:IPI00384857	IPI:IPI00384857	Hematological and neurological expressed 1 protein;Androgen-regulated protein 2;Hematological and neurological expressed 1 protein;Androgen-regulated protein 2;Hematological and neurological expressed 1, isoform CRA_a;cDNA, FLJ92994, Homo sapiens hematological and neurological expressed 1 (HN1),mRNA;Hematological and neurological expressed 1 protein;Androgen-regulated protein 2	HN1;ARM2;HN1;ARM2;hCG_1987101;HN1;ARM2	Isoform 2 of Hematological and neurological expressed 1 protein;Isoform 1 of Hematological and neurological expressed 1 protein;Isoform 3 of Hematological and neurological expressed 1 protein	Q9UK76-2;Q9UK76;Q9UK76-1;B2R6K3;Q9UK76-3	0.499997	0	2.1736e-14	41.11	158.76	0.94709	12.5893	3.33029e-12	33.15	145.72	1	S	2.1736e-14	41.11	158.76	_RNSS(ph)EASSGDFLDLK_	4	2	853.375	-0.81793	1614600	266110
142	223;224	IPI:IPI00007879;IPI:IPI00556557	IPI:IPI00007879	IPI:IPI00007879	Serum response factor;cDNA FLJ51683, highly similar to Serum response factor;Serum response factor (C-fos serum response element-binding transcription factor) variant	SRF	Serum response factor;Serum response factor (C-fos serum response element-binding transcription factor) variant (Fragment)	P11831;B4DU24;Q59GI1	0.999607	34.0521	0.00800002	27.5	91.584	0.999842	38.0378	0.0305997	8.45	77.662	1	S	0.00800002	27.5	91.584	_ALIQTCLNSPDS(ph)PPR_	12	2	874.905	0.67261	1074400	382750
144	1107	IPI:IPI00007935	IPI:IPI00007935	IPI:IPI00007935	PDZ and LIM domain protein 5;Enigma homolog;Enigma-like PDZ and LIM domains protein;Putative uncharacterized protein LIM;PRO2489	PDLIM5;ENH;L9;LIM	PDZ and LIM domain protein 5	Q96HC4;Q4W5K9;Q9P1D1	0.871422	8.8041	0.245006	9.61	57.785						1	S	0.0970213	16.21	67.113	_EVVKPVPITS(ph)PAVSK_	10	2	815.944	-0.24293	747980	0
145	2590	IPI:IPI00008157;IPI:IPI00896482	IPI:IPI00008157	IPI:IPI00008157	Uncharacterized protein KIAA1211;KIAA1211 protein;cDNA FLJ60370, weakly similar to Homo sapiens retinitis pigmentosa GTPase regulator (RPGR), transcript variant C, mRNA;Uncharacterized protein KIAA1211	KIAA1211;KIAA1211	Isoform 1 of Uncharacterized protein KIAA1211;Isoform 2 of Uncharacterized protein KIAA1211	Q6ZU35-1;Q6ZU35;B2RWN6;B4DYK9;Q6ZU35-2	1	100.451	0.00299732	23	100.45						1	S	0.00299732	23	100.45	_RPPS(ph)PPGPEER_	4	2	649.798	-0.19134	945610	0
146	2362	IPI:IPI00008223;IPI:IPI00642549;IPI:IPI00479614	IPI:IPI00008223	IPI:IPI00008223	UV excision repair protein RAD23 homolog B;XP-C repair-complementing complex 58 kDa protein;RAD23 homolog B (S. cerevisiae), isoform CRA_b;cDNA FLJ43236 fis, clone HCHON2004531, highly similar to UV excision repair protein RAD23 homolog B;UV excision repair protein RAD23 homolog B variant;RAD23-like protein B;cDNA FLJ56531, highly similar to UV excision repair protein RAD23 homolog B;RAD23 homolo…	RAD23B;hCG_14678;RAD23B;RP11-131A5.1-002;RAD23B;RP11-131A5.1-004	UV excision repair protein RAD23 homolog B;cDNA FLJ56531, highly similar to UV excision repair protein RAD23 homolog B;RAD23 homolog B	P54727;B3KWK8;Q53F10;Q7Z5K8;B4DEA3;Q5W0S5;Q5W0S3	0.989007	19.6657	1.52363e-13	50.14	124.62						1	S	1.52363e-13	50.14	124.62	_PAEKPAETPVATS(ph)PTATDSTSGDSSR_	13	3	880.727	-0.21588	1250300	0
147;1289	2378;2397	IPI:IPI00896448;IPI:IPI00008274;IPI:IPI00639931;IPI:IPI00643567	IPI:IPI00896448;IPI:IPI00643567	IPI:IPI00643567	Adenylyl cyclase-associated protein;Adenylyl cyclase-associated protein 1;Adenylyl cyclase-associated protein 1;Adenylyl cyclase-associated protein	CAP1;CAP;CAP1;CAP;CAP1;RP11-115D7.1-016	adenylyl cyclase-associated protein;Adenylyl cyclase-associated protein 1;Adenylyl cyclase-associated protein;cDNA FLJ53068, highly similar to Adenylyl cyclase-associated protein 1	B2RDY9;B4DI38;B4DNW7;B4DNY3;Q01518;Q5T0S2;B4DNA3;B4DUZ8;Q5T0R8	0.498685	0	0.356016	11.38	61.997	0.481028	0	0.998125	8.6	39.542	1	S	0.0530266	19.69	72.607	_PQTS(ph)PSPK_	4	2	461.208	-0.35427	0	0
148	1477	IPI:IPI00719178;IPI:IPI00014985;IPI:IPI00008463;IPI:IPI00008465;IPI:IPI00216262;IPI:IPI00008338;IPI:IPI00216263;IPI:IPI00843930;IPI:IPI00216264;IPI:IPI00216266;IPI:IPI00216265;IPI:IPI00216267	IPI:IPI00719178	IPI:IPI00719178	Multidrug resistance-associated protein 1;ATP-binding cassette sub-family C member 1;Leukotriene C(4) transporter;Putative uncharacterized protein DKFZp781G125;Multidrug resistance-associated protein 1;ATP-binding cassette sub-family C member 1;Leukotriene C(4) transporter;Multidrug resistance-associated protein 1;ATP-binding cassette sub-family C member 1;Leukotriene C(4) transporter;Multidrug r…	ABCC1;MRP;MRP1;DKFZp781G125;ABCC1;MRP;MRP1;ABCC1;MRP;MRP1;ABCC1;MRP;MRP1;ABCC1;MRP;MRP1;ABCC1;MRP;MRP1;ABCC1;MRP;MRP1;ABCC1;MRP;MRP1;ABCC1;MRP;MRP1	Isoform 9 of Multidrug resistance-associated protein 1;Isoform 1 of Multidrug resistance-associated protein 1;167 kDa protein;166 kDa protein;Isoform 3 of Multidrug resistance-associated protein 1;Isoform 2 of Multidrug resistance-associated protein 1;Isof	P33527-9;P33527;Q68CP7;P33527-1;A3RJX2;P33527-3;P33527-2;P33527-4;P33527-5;Q9BV39;Q9UQ98;P33527-7;P33527-6;P33527-8	0.935765	11.634	0.138589	11.88	68.915						1	S	0.138589	11.88	68.915	_HHNS(ph)TAELQK_	4	2	622.775	-0.86617	437130	0
149	82	IPI:IPI00025842;IPI:IPI00398673;IPI:IPI00008438;IPI:IPI00749512	IPI:IPI00025842	IPI:IPI00025842	Putative 40S ribosomal protein S10-like protein;Putative uncharacterized protein ENSP00000383249;40S ribosomal protein S10;Ribosomal protein S10, isoform CRA_c;cDNA, FLJ92058, Homo sapiens ribosomal protein S10 (RPS10), mRNA;Ribosomal protein S10 variant	RPS10P5;RPS10L;RPS10;hCG_1743714	Putative 40S ribosomal protein S10-like protein;similar to ribosomal protein S10;40S ribosomal protein S10;40S ribosomal protein S10	Q9NQ39;A8MVA6;P46783;B2R4E3;Q59GE4	0.958962	13.6862	0.00330017	44.5	96.331						1	S	0.000260896	40.42	108.98	_AEAGAGS(ph)ATEFQFR_	7	2	761.322	0.12563	418150	0
152	1715	IPI:IPI00008529;IPI:IPI00008527;IPI:IPI00412779	IPI:IPI00008529	IPI:IPI00008529	60S acidic ribosomal protein P2;Renal carcinoma antigen NY-REN-44;RPLP2 protein;Ribosomal protein, large, P2, isoform CRA_a;cDNA, FLJ92222, Homo sapiens ribosomal protein, large P2 (RPLP2), mRNA;60S acidic ribosomal protein P1;RPLP1 protein;Acidic ribosomal phosphoprotein P1;Putative uncharacterized protein RPLP1;Ribosomal protein, large, P1, isoform CRA_b	RPLP2;D11S2243E;RPP2;hCG_1778304;RPLP1;RRP1;RPLP1	60S acidic ribosomal protein P2;60S acidic ribosomal protein P1;ribosomal protein P1 isoform 2	P05387;Q6FG96;P05386;Q6FG99;Q6ICQ4;Q7Z612;A6NIB2	0.756305	4.91851	1.92758e-09	23.51	135.86	0.000722475	-31.4086	0.00464497	35.78	90.05	1	S	9.76217e-12	37.19	143.89	_KEES(ph)EESDDDMGFGLFD_	4	2	1015.37	-0.036422	3053100	0
152	1715	IPI:IPI00008529;IPI:IPI00008527;IPI:IPI00412779	IPI:IPI00008529	IPI:IPI00008529	60S acidic ribosomal protein P2;Renal carcinoma antigen NY-REN-44;RPLP2 protein;Ribosomal protein, large, P2, isoform CRA_a;cDNA, FLJ92222, Homo sapiens ribosomal protein, large P2 (RPLP2), mRNA;60S acidic ribosomal protein P1;RPLP1 protein;Acidic ribosomal phosphoprotein P1;Putative uncharacterized protein RPLP1;Ribosomal protein, large, P1, isoform CRA_b	RPLP2;D11S2243E;RPP2;hCG_1778304;RPLP1;RRP1;RPLP1	60S acidic ribosomal protein P2;60S acidic ribosomal protein P1;ribosomal protein P1 isoform 2	P05387;Q6FG96;P05386;Q6FG99;Q6ICQ4;Q7Z612;A6NIB2	0.999853	38.3228	1.92758e-09	23.51	135.86	0.999867	38.7641	0.00464497	35.78	90.05	1	S	9.76217e-12	37.19	143.89	_KEESEES(ph)DDDMGFGLFD_	7	2	1015.37	-0.023606	6848700	262860
152	1835	IPI:IPI00008529	IPI:IPI00008529	IPI:IPI00008529	60S acidic ribosomal protein P2;Renal carcinoma antigen NY-REN-44;RPLP2 protein;Ribosomal protein, large, P2, isoform CRA_a;cDNA, FLJ92222, Homo sapiens ribosomal protein, large P2 (RPLP2), mRNA	RPLP2;D11S2243E;RPP2;hCG_1778304	60S acidic ribosomal protein P2	P05387;Q6FG96	0.994954	26.9249	0.0306467	9.19	48.968						1	S	0.0306467	9.19	48.968	_LASVPAGGAVAVSAAPGSAAPAAGS(ph)APAAAEEK_	25	3	952.138	1.0419	279840	0
153	922	IPI:IPI00008530;IPI:IPI00871646;IPI:IPI00791448;IPI:IPI00556485	IPI:IPI00008530	IPI:IPI00008530	60S acidic ribosomal protein P0;L10E;cDNA FLJ75549, highly similar to Homo sapiens ribosomal protein, large, P0 (RPLP0), transcript variant 1, mRNA;Ribosomal protein P0 variant;60S acidic ribosomal protein P0-like;cDNA FLJ51469, highly similar to 60S acidic ribosomal protein P0;RPLP0 protein;RPLP0 protein	RPLP0;RPLP0;RPLP0	60S acidic ribosomal protein P0;60S acidic ribosomal protein P0-like;cDNA FLJ51469, highly similar to 60S acidic ribosomal protein P0;60S acidic ribosomal protein P0	P05388;A8K4Z4;Q53HK9;Q53HW2;Q8NHW5;B4E3D5;Q3MHV2;Q3B7A4;Q6NSF2	0.985213	18.2364	0.0378775	3.65	73.499						1	S	0.0378775	3.65	73.499	_EES(ph)EESDEDM(ox)GFGLFD_	3	2	966.324	0.098355	426040	0
153	922	IPI:IPI00008530;IPI:IPI00871646;IPI:IPI00791448;IPI:IPI00556485	IPI:IPI00008530	IPI:IPI00008530	60S acidic ribosomal protein P0;L10E;cDNA FLJ75549, highly similar to Homo sapiens ribosomal protein, large, P0 (RPLP0), transcript variant 1, mRNA;Ribosomal protein P0 variant;60S acidic ribosomal protein P0-like;cDNA FLJ51469, highly similar to 60S acidic ribosomal protein P0;RPLP0 protein;RPLP0 protein	RPLP0;RPLP0;RPLP0	60S acidic ribosomal protein P0;60S acidic ribosomal protein P0-like;cDNA FLJ51469, highly similar to 60S acidic ribosomal protein P0;60S acidic ribosomal protein P0	P05388;A8K4Z4;Q53HK9;Q53HW2;Q8NHW5;B4E3D5;Q3MHV2;Q3B7A4;Q6NSF2	0.988228	19.2402	0.0378775	3.65	73.499						1	S	0.0378775	3.65	73.499	_EESEES(ph)DEDMGFGLFD_	6	2	958.327	0.043993	1123400	0
160	1155	IPI:IPI00009005;IPI:IPI00556379	IPI:IPI00009005	IPI:IPI00009005	Transcription factor AP-4;Activating enhancer-binding protein 4;TFAP4 protein;Transcription factor AP-4 (Activating enhancer binding protein 4) variant	TFAP4	Transcription factor AP-4;Transcription factor AP-4 (Activating enhancer binding protein 4) variant (Fragment)	Q01664;Q6FHM5;Q59GG3	0.999012	30.0503	9.48978e-05	37.52	144.83	0.946749	12.5009	0.00266988	30.85	101.64	1	S	9.48978e-05	37.52	144.83	_FIQELSGSS(ph)PK_	9	2	636.797	-0.58263	399830	112010
163	232	IPI:IPI00009146	IPI:IPI00009146	IPI:IPI00009146	TRAF-type zinc finger domain-containing protein 1;Protein FLN29;cDNA FLJ76844, highly similar to Homo sapiens TRAF-type zinc finger domain containing 1 (TRAFD1), mRNA	TRAFD1;FLN29	TRAF-type zinc finger domain-containing protein 1	O14545;A8K5L6	0.893877	9.30818	0.00190506	36.18	96.948	0.00922281	-19.9251	0.108221	22.5	68.016	1	S	0.00190506	36.18	96.948	_ALPSLNTGSSS(ph)PR_	11	2	683.822	-0.30568	1231300	0
165	1753	IPI:IPI00009235	IPI:IPI00009235	IPI:IPI00009235	Translocon-associated protein subunit gamma;Signal sequence receptor subunit gamma;Signal sequence receptor, gamma (Translocon-associated protein gamma), isoform CRA_a;cDNA, FLJ93386, Homo sapiens signal sequence receptor, gamma (translocon-associatedprotein gamma) (SSR3), mRNA;cDNA FLJ52061, highly similar to Translocon-associated protein subunit gamma	SSR3;TRAPG;hCG_27715	cDNA FLJ52061, highly similar to Translocon-associated protein subunit gamma	Q9UNL2;B2R7D0;B4E2P2	1	114.667	0.0444494	25.15	114.67	1	83.2289	0.0702778	27.28	83.229	1	S	0.0444494	25.15	114.67	_KLS(ph)EADNR_	3	2	506.727	1.0897	4338400	1100900
170	2630	IPI:IPI00009342	IPI:IPI00009342	IPI:IPI00009342	Ras GTPase-activating-like protein IQGAP1;p195;IQ motif containing GTPase activating protein 1;HCG1991735, isoform CRA_a;cDNA FLJ55816, highly similar to Ras GTPase-activating-like protein IQGAP1;cDNA FLJ55443, highly similar to Ras GTPase-activating-like protein IQGAP1;IQGAP1 protein	IQGAP1;KIAA0051;hCG_1991735	Ras GTPase-activating-like protein IQGAP1	P46940;A4QPB0;A7MBM3;B4DNP4;B4E2M0;Q05DN7;Q5FWG8;Q6P1N4;Q96PA3	1	114.281	1.30366e-05	33.87	114.28						1	S	1.30366e-05	33.87	114.28	_(ac)S(ph)AADEVDGLGVAR_	1	2	691.303	0.5834	175580	0
172	967	IPI:IPI00009607;IPI:IPI00019346;IPI:IPI00018364;IPI:IPI00797809	IPI:IPI00009607	IPI:IPI00009607	Ras-related protein Rap-2c;RAP2C, member of RAS oncogene family, isoform CRA_a;cDNA FLJ42811 fis, clone BRCAN2009432, highly similar to Ras-related protein Rap-2c;Ras-related protein Rap-2a;RbBP-30;RAP2A, member of RAS oncogene family;cDNA, FLJ96106, Homo sapiens RAP2A, member of RAS oncogene family (RAP2A), mRNA;Ras-related protein Rap-2b;Putative uncharacterized protein DKFZp547A0616	RAP2C;hCG_2043125;RAP2A;hCG_1773993;RAP2B;DKFZp547A0616	Ras-related protein Rap-2c;Ras-related protein Rap-2a;Ras-related protein Rap-2b;14 kDa protein	Q9Y3L5;B3KWD6;P10114;B2RCJ1;P61225;Q5JQ44	0.995443	23.5561	1.7354e-05	24.75	91.969						1	S	1.7354e-05	24.75	91.969	_EIEVDSSPSVLEILDTAGTEQFAS(ph)M(ox)R_	24	3	974.111	-0.51924	677460	0
173	365	IPI:IPI00009688	IPI:IPI00009688	IPI:IPI00009688	Phosphatidylinositol-5-phosphate 4-kinase type-2 alpha;Phosphatidylinositol-5-phosphate 4-kinase type II alpha;1-phosphatidylinositol-5-phosphate 4-kinase 2-alpha;PtdIns(5)P-4-kinase isoform 2-alpha;Diphosphoinositide kinase 2-alpha;PtdIns(4)P-5-kinase B isoform;PIP5KIII;PtdIns(4)P-5-kinase C isoform;Phosphatidylinositol-4-phosphate 5-kinase type-2 alpha variant 1;Phosphatidylinositol-4-phosphate…	PIP4K2A;PIP5K2;PIP5K2A;hCG_23090	Phosphatidylinositol-5-phosphate 4-kinase type-2 alpha	P48426;B0YJ66;B4DGX2	0.934819	11.5695	0.0168027	19.75	84.213						1	S	0.000260896	43.38	108.98	_(ac)ATPGNLGSS(ph)VLASK_	9	2	712.345	-0.22889	573030	0
174	299	IPI:IPI00009772;IPI:IPI00396263	IPI:IPI00009772	IPI:IPI00009772	BET1-like protein;Vesicle transport protein GOS15;Golgi SNARE with a size of 15 kDa;Putative uncharacterized protein BET1L	BET1L;GS15;BET1L	BET1-like protein;blocked early in transport 1 homolog (S. cerevisiae) like isoform 2	Q9NYM9;B3KMY0;A6NI60	1	101.644	0.000899826	58.15	101.64	1	87.4761	0.0107379	46.34	87.476	1	S	0.000899826	58.15	101.64	_AQS(ph)PGAVEEILDR_	3	2	732.84	0.26216	1038000	134890
178	2183	IPI:IPI00010204;IPI:IPI00843996	IPI:IPI00010204	IPI:IPI00010204	Splicing factor, arginine/serine-rich 3;Pre-mRNA-splicing factor SRP20;Splicing factor arginine/serine-rich 3;Splicing factor, arginine/serine-rich 3, isoform CRA_d;cDNA, FLJ92926, Homo sapiens splicing factor, arginine/serine-rich 3 (SFRS3), mRNA;cDNA FLJ52832, highly similar to Splicing factor, arginine/serine-rich 3;Splicing factor, arginine/serine-rich 3, isoform CRA_a	SFRS3;SRP20;hCG_14802;SFRS3;hCG_14802	Splicing factor, arginine/serine-rich 3;cDNA FLJ52832, highly similar to Splicing factor, arginine/serine-rich 3	P84103;B2R6F3;B4E241	1	87.3226	0.0148701	22.02	87.323						1	S	0.0148701	22.02	87.323	_(ac)MHRDS(ph)CPLDCK_	5	2	770.791	-0.41683	342440	0
180	2352	IPI:IPI00010308	IPI:IPI00010308	IPI:IPI00010308	C5a anaphylatoxin chemotactic receptor	C5AR1;C5AR;C5R1	C5a anaphylatoxin chemotactic receptor	P21730	0	0				0.999674	34.8709	0.05208	9.4	81.297	1	S	0.018768	15.71	107.66	_NVLTEES(ph)VVR_	7	2	613.295	-0.31053	0	1306200
182	1493	IPI:IPI00010400;IPI:IPI00181283	IPI:IPI00010400	IPI:IPI00010400	1-phosphatidylinositol-4,5-bisphosphate phosphodiesterase beta-3;Phosphoinositide phospholipase C;Phospholipase C-beta-3;Phospholipase C, beta 3 (Phosphatidylinositol-specific);Phospholipase C, beta 3 (Phosphatidylinositol-specific), isoform CRA_a;Similar to phospholipase C, beta 3 (Phosphatidylinositol-specific)	PLCB3;hCG_21376	1-phosphatidylinositol-4,5-bisphosphate phosphodiesterase beta-3;Similar to phospholipase C, beta 3 (Fragment)	Q01970;A5PKZ6;Q8N1A4	0.963061	14.1617	0.0878062	23.3	79.027	0.9541	13.1778	0.29153	19.29	64.866	1	S	0.0878062	23.3	79.027	_HNS(ph)ISEAK_	3	2	483.208	0.077564	2504100	1198500
184	879	IPI:IPI00010438;IPI:IPI00216231;IPI:IPI00794436	IPI:IPI00010438	IPI:IPI00010438	Synaptosomal-associated protein 23;Vesicle-membrane fusion protein SNAP-23;Synaptosomal-associated protein;Synaptosomal-associated protein 23;Vesicle-membrane fusion protein SNAP-23	SNAP23;hCG_40424;SNAP23	Isoform SNAP-23a of Synaptosomal-associated protein 23;Isoform SNAP-23b of Synaptosomal-associated protein 23;19 kDa protein	O00161-1;O00161;A8K287;O00161-2	0.959158	13.7078	1	4.32	25.731						1	S	1.54367e-05	41.41	109.24	_EDEM(ox)EENLTQVGS(ph)ILGNLK_	13	2	1108	-0.87785	87034	0
185;848	71	IPI:IPI00010466;IPI:IPI00219628	IPI:IPI00010466;IPI:IPI00219628	IPI:IPI00219628	Protein kinase C beta type;Protein kinase C beta type	PRKCB;PKCB;PRKCB1;PRKCB;PKCB;PRKCB1	Isoform Beta-I of Protein kinase C beta type;Isoform Beta-II of Protein kinase C beta type	P05771-1;P05771;P05771-2	0.863336	11.0156	7.99985e-12	32.45	141.88						1	S	7.99985e-12	32.45	141.88	_(ac)ADPAAGPPPS(ph)EGEESTVR_	10	2	944.902	0.19532	1039200	0
186	940	IPI:IPI00010471	IPI:IPI00010471	IPI:IPI00010471	Plastin-2;L-plastin;Lymphocyte cytosolic protein 1;LC64P;cDNA FLJ39956 fis, clone SPLEN2024990, highly similar to Plastin-2;L-plastin variant;Lymphocyte cytosolic protein 1 (L-plastin);Lymphocyte cytosolic protein 1 (L-plastin), isoform CRA_a	LCP1;PLS2;RP11-139H14.1-006;hCG_2020552	Plastin-2	P13796;B2R613;B3KUI1;Q53FI1;Q59GX5;Q5TBN4	1	32.8406	1	1.98	32.841	1	68.9149	0.138589	20.92	68.915	1	S	0.138589	20.92	68.915	_EGES(ph)LEDLMK_	4	2	615.752	-0.39591	4724900	2239800
186	1424	IPI:IPI00010471;IPI:IPI00646259;IPI:IPI00643270	IPI:IPI00010471	IPI:IPI00010471	Plastin-2;L-plastin;Lymphocyte cytosolic protein 1;LC64P;cDNA FLJ39956 fis, clone SPLEN2024990, highly similar to Plastin-2;L-plastin variant;Lymphocyte cytosolic protein 1 (L-plastin);Lymphocyte cytosolic protein 1 (L-plastin), isoform CRA_a;Lymphocyte cytosolic protein 1 (L-plastin);Lymphocyte cytosolic protein 1 (L-plastin)	LCP1;PLS2;RP11-139H14.1-006;hCG_2020552;LCP1;RP11-139H14.1-001;LCP1;RP11-139H14.1-005	Plastin-2;Lymphocyte cytosolic protein 1;Lymphocyte cytosolic protein 1	P13796;B2R613;B3KUI1;Q53FI1;Q59GX5;Q5TBN4;Q5TBN3;Q5TBN5	0.937797	11.7829	0.172938	30.47	64.439	0.959859	13.875	0.059288	30.9	74.944	1	S	0.059288	30.9	74.944	_GS(ph)VSDEEM(ox)MELR_	2	2	739.781	-0.44393	23617000	19876000
189	1786	IPI:IPI00844237;IPI:IPI00893641;IPI:IPI00893120;IPI:IPI00010700;IPI:IPI00894143;IPI:IPI00642817;IPI:IPI00854786;IPI:IPI00084746;IPI:IPI00885161	IPI:IPI00844237	IPI:IPI00844237	cDNA FLJ56810, highly similar to Large proline-rich protein BAT2;HLA-B associated transcript 2;Large proline-rich protein BAT2;HLA-B-associated transcript 2;Large proline-rich protein BAT2;HLA-B-associated transcript 2;HLA-B associated transcript 2;HLA-B associated transcript 2, isoform CRA_e;cDNA FLJ56600, highly similar to Large proline-rich protein BAT2;cDNA FLJ56925, highly similar to Large p…	BAT2;DAMA-236L13.4-001;BAT2;G2;BAT2;G2;DAMC-157M7.3-001;hCG_40302;BAT2;G2;BAT2;BAT2;G2;BAT2;G2	HLA-B associated transcript-2;HLA-B associated transcript 2;HLA-B associated transcript 2;Isoform 1 of Large proline-rich protein BAT2;229 kDa protein;Isoform 3 of Large proline-rich protein BAT2;Putative uncharacterized protein BAT2;Isoform 2 of Large pro	B4DZ56;B0UX77;B0UZE9;P48634-1;P48634;B0UZL3;B4DLY2;B4DQ12;B5ME30;P48634-3;A6NG23;P48634-2;P48634-4	0.933419	11.8022	0.00137118	40.16	99.442						1	S	0.00137118	40.16	99.442	_KQS(ph)SSEISLAVER_	3	2	757.367	0.41789	279310	0
189	1949	IPI:IPI00844237;IPI:IPI00893641;IPI:IPI00893120;IPI:IPI00010700;IPI:IPI00894143;IPI:IPI00642817;IPI:IPI00854786;IPI:IPI00084746	IPI:IPI00844237	IPI:IPI00844237	cDNA FLJ56810, highly similar to Large proline-rich protein BAT2;HLA-B associated transcript 2;Large proline-rich protein BAT2;HLA-B-associated transcript 2;Large proline-rich protein BAT2;HLA-B-associated transcript 2;HLA-B associated transcript 2;HLA-B associated transcript 2, isoform CRA_e;cDNA FLJ56600, highly similar to Large proline-rich protein BAT2;cDNA FLJ56925, highly similar to Large p…	BAT2;DAMA-236L13.4-001;BAT2;G2;BAT2;G2;DAMC-157M7.3-001;hCG_40302;BAT2;G2;BAT2;BAT2;G2	HLA-B associated transcript-2;HLA-B associated transcript 2;HLA-B associated transcript 2;Isoform 1 of Large proline-rich protein BAT2;229 kDa protein;Isoform 3 of Large proline-rich protein BAT2;Putative uncharacterized protein BAT2;Isoform 2 of Large pro	B4DZ56;B0UX77;B0UZE9;P48634-1;P48634;B0UZL3;B4DLY2;B4DQ12;B5ME30;P48634-3;A6NG23;P48634-2	1	77.2825	0.0518361	9.69	77.282						1	S	0.0518361	9.69	77.282	_LIPGPLS(ph)PVAR_	7	2	600.331	0.24567	787380	0
191	154	IPI:IPI00010779;IPI:IPI00910322	IPI:IPI00010779	IPI:IPI00010779	Tropomyosin alpha-4 chain;Tropomyosin-4;TM30p1;cDNA FLJ54184, highly similar to Tropomyosin alpha-4 chain;cDNA FLJ52936, weakly similar to Tropomyosin alpha-4 chain;Tropomyosin alpha-4 chain;Tropomyosin-4;TM30p1	TPM4;TPM4	Isoform 1 of Tropomyosin alpha-4 chain;cDNA FLJ52936, weakly similar to Tropomyosin alpha-4 chain	P67936-1;P67936;B4DVY2;Q5U0D9;B4DTB1;Q9UCS4						1	64.7574	0.198678	20.47	64.757	1	S	0.0216906	33.85	122.79	_(ac)AGLNS(ph)LEAVK_	5	2	562.273	0.16768	0	341760
193	1297	IPI:IPI00010833	IPI:IPI00010833	IPI:IPI00010833	Zinc finger protein 148;Zinc finger DNA-binding protein 89;Transcription factor ZBP-89;cDNA, FLJ94931, highly similar to Homo sapiens zinc finger protein 148 (pHZ-52) (ZNF148), mRNA;ZBP-89 delta-Nter isoform;CLL-associated antigen KW-10	ZNF148;ZBP89	Zinc finger protein 148	Q9UQR1;B2RAI2;Q4FD37;Q8TDH4	0.987973	20.941	0.00116115	40.06	99.283						1	S	0.00116115	40.06	99.283	_GGLLTSEEDSGFSTS(ph)PK_	15	2	896.388	-0.28128	277400	0
194	1333	IPI:IPI00099939;IPI:IPI00010838;IPI:IPI00873765;IPI:IPI00646542	IPI:IPI00099939	IPI:IPI00099939	Solute carrier family 35 member C2;Ovarian cancer overexpressed gene 1 protein;Ovarian cancer overexpressed 1 isoform a variant;Solute carrier family 35 member C2;Ovarian cancer overexpressed gene 1 protein;Solute carrier family 35, member C2;Solute carrier family 35, member C2, isoform CRA_b;Putative uncharacterized protein SLC35C2;Solute carrier family 35, member C2	SLC35C2;C20orf5;OVCOV1;CGI-15;SLC35C2;C20orf5;OVCOV1;CGI-15;RP11-394O2.1-001;hCG_40017;SLC35C2;SLC35C2;RP11-394O2.1-005	Isoform 1 of Solute carrier family 35 member C2;Isoform 2 of Solute carrier family 35 member C2;Putative uncharacterized protein SLC35C2;Solute carrier family 35, member C2	Q9NQQ7-1;Q9NQQ7;Q53GK3;Q9NQQ7-2;Q5JW05;A8MSL8;Q5JW02	0.934191	11.5215	0.0410243	39.36	76.827	0.462807	-0.647297	0.352976	14.37	55.064	1	S	1.20664e-05	39.81	114.89	_GLGS(ph)SPDLELLLR_	4	2	725.371	0.090088	659710	0
196	2537	IPI:IPI00012448;IPI:IPI00217836;IPI:IPI00186092;IPI:IPI00217835;IPI:IPI00642284;IPI:IPI00217837;IPI:IPI00217838;IPI:IPI00010906;IPI:IPI00383566;IPI:IPI00383669	IPI:IPI00012448	IPI:IPI00012448	Battenin;Protein CLN3;Batten disease protein;cDNA, FLJ93467, highly similar to Homo sapiens ceroid-lipofuscinosis, neuronal 3, juvenile (Batten, Spielmeyer-Vogt disease) (CLN3), mRNA;CLN3 protein;Ceroid-lipofuscinosis, neuronal 3, juvenile (Batten, Spielmeyer-Vogt disease), isoform CRA_a;Battenin;Protein CLN3;Batten disease protein;cDNA FLJ58551, highly similar to Protein CLN3;CLN3 protein;Batten…	CLN3;BTS;hCG_1745226;CLN3;BTS;CLN3;CLN3;BTS;CLN3;hCG_1745226;CLN3;BTS;CLN3;BTS;CLN3;CLN3;CLN3	Isoform 1 of Battenin;Isoform 3 of Battenin;cDNA FLJ58551, highly similar to Protein CLN3;Isoform 2 of Battenin;Ceroid-lipofuscinosis, neuronal 3, juvenile (Batten, Spielmeyer-Vogt disease), isoform CRA_e;Isoform 4 of Battenin;Isoform 5 of Battenin;CLN3 pr	Q13286-1;Q13286;B2R7J1;Q549S9;Q13286-3;B4DXL3;O95087;Q2TA70;Q13286-2;O95089;Q9UP10;Q13286-4;Q13286-5;A8JYI8;A8JYI9;Q9UBD8;O95090;Q9UBH5	0.999959	43.8862	1.12509e-06	50.46	123.86						1	S	1.12509e-06	50.46	123.86	_RFS(ph)DSEGEETVPEPR_	3	2	907.883	0.34927	327230	0
198	51	IPI:IPI00011219;IPI:IPI00221123	IPI:IPI00011219	IPI:IPI00011219	Rho GTPase-activating protein 6;Rho-type GTPase-activating protein 6;Rho-type GTPase-activating protein RhoGAPX-1;cDNA FLJ77478, highly similar to Homo sapiens Rho GTPase activating protein 6 (ARHGAP6), transcript variant 1, mRNA;Rho GTPase-activating protein 6;Rho-type GTPase-activating protein 6;Rho-type GTPase-activating protein RhoGAPX-1;cDNA FLJ57853, highly similar to Rho-GTPase-activating …	ARHGAP6;RHOGAP6;ARHGAP6;RHOGAP6	Isoform 3 of Rho GTPase-activating protein 6;Isoform 4 of Rho GTPase-activating protein 6	O43182-1;O43182;A8KAL3;B2RWQ0;O43182-4;B4DN35	0.999992	51.0013	5.09019e-06	24.44	144.38						1	S	9.97015e-13	36.7	178.08	_ACS(ph)TPHVQVAGK_	3	2	667.8	-1.0886	593300	0
198	717	IPI:IPI00011219;IPI:IPI00221123	IPI:IPI00011219	IPI:IPI00011219	Rho GTPase-activating protein 6;Rho-type GTPase-activating protein 6;Rho-type GTPase-activating protein RhoGAPX-1;cDNA FLJ77478, highly similar to Homo sapiens Rho GTPase activating protein 6 (ARHGAP6), transcript variant 1, mRNA;Rho GTPase-activating protein 6;Rho-type GTPase-activating protein 6;Rho-type GTPase-activating protein RhoGAPX-1;cDNA FLJ57853, highly similar to Rho-GTPase-activating …	ARHGAP6;RHOGAP6;ARHGAP6;RHOGAP6	Isoform 3 of Rho GTPase-activating protein 6;Isoform 4 of Rho GTPase-activating protein 6	O43182-1;O43182;A8KAL3;B2RWQ0;O43182-4;B4DN35	0.922023	10.8259	1.31616e-07	45.05	125.74						1	S	1.31616e-07	45.05	125.74	_DPGMTGS(ph)SGDIFESSSLR_	7	2	961.896	0.24041	493540	0
198	1975	IPI:IPI00011219;IPI:IPI00221123;IPI:IPI00759730;IPI:IPI00221121;IPI:IPI00793368;IPI:IPI00221122;IPI:IPI00910889;IPI:IPI00872679	IPI:IPI00011219	IPI:IPI00011219	Rho GTPase-activating protein 6;Rho-type GTPase-activating protein 6;Rho-type GTPase-activating protein RhoGAPX-1;cDNA FLJ77478, highly similar to Homo sapiens Rho GTPase activating protein 6 (ARHGAP6), transcript variant 1, mRNA;Rho GTPase-activating protein 6;Rho-type GTPase-activating protein 6;Rho-type GTPase-activating protein RhoGAPX-1;cDNA FLJ57853, highly similar to Rho-GTPase-activating …	ARHGAP6;RHOGAP6;ARHGAP6;RHOGAP6;ARHGAP6;RHOGAP6;ARHGAP6;RHOGAP6;ARHGAP6;RHOGAP6	Isoform 3 of Rho GTPase-activating protein 6;Isoform 4 of Rho GTPase-activating protein 6;88 kDa protein;Isoform 1 of Rho GTPase-activating protein 6;Rho GTPase activating protein 6 isoform 1 variant (Fragment);Isoform 2 of Rho GTPase-activating protein 6;	O43182-1;O43182;A8KAL3;B2RWQ0;O43182-4;B4DN35;O43182-2;Q59HG6;O43182-3;B4DN07;O43182-5	0.999995	53.0634	0.002346	34.64	98.943						1	S	0.002346	34.64	98.943	_LLEALQLS(ph)LPAEAQSK_	8	2	895.969	0.44795	198790	0
198	1975	IPI:IPI00011219;IPI:IPI00221123;IPI:IPI00759730;IPI:IPI00221121;IPI:IPI00793368;IPI:IPI00221122;IPI:IPI00910889;IPI:IPI00872679	IPI:IPI00011219	IPI:IPI00011219	Rho GTPase-activating protein 6;Rho-type GTPase-activating protein 6;Rho-type GTPase-activating protein RhoGAPX-1;cDNA FLJ77478, highly similar to Homo sapiens Rho GTPase activating protein 6 (ARHGAP6), transcript variant 1, mRNA;Rho GTPase-activating protein 6;Rho-type GTPase-activating protein 6;Rho-type GTPase-activating protein RhoGAPX-1;cDNA FLJ57853, highly similar to Rho-GTPase-activating …	ARHGAP6;RHOGAP6;ARHGAP6;RHOGAP6;ARHGAP6;RHOGAP6;ARHGAP6;RHOGAP6;ARHGAP6;RHOGAP6	Isoform 3 of Rho GTPase-activating protein 6;Isoform 4 of Rho GTPase-activating protein 6;88 kDa protein;Isoform 1 of Rho GTPase-activating protein 6;Rho GTPase activating protein 6 isoform 1 variant (Fragment);Isoform 2 of Rho GTPase-activating protein 6;	O43182-1;O43182;A8KAL3;B2RWQ0;O43182-4;B4DN35;O43182-2;Q59HG6;O43182-3;B4DN07;O43182-5	0.999611	34.0999	0.002346	34.64	98.943						1	S	0.002346	34.64	98.943	_LLEALQLSLPAEAQS(ph)K_	15	2	895.969	-0.070511	100810	0
201	1387;2083	IPI:IPI00011268;IPI:IPI00847752;IPI:IPI00216044;IPI:IPI00514496;IPI:IPI00642213;IPI:IPI00641351	IPI:IPI00011268	IPI:IPI00011268	RNA binding protein (Autoantigenic, hnRNP-associated with lethal yellow) long isoform variant;RNA binding protein, autoantigenic (HnRNP-associated with lethal yellow homolog (Mouse));cDNA FLJ77422, highly similar to Homo sapiens RNA binding protein, autoantigenic (hnRNP-associated with lethal yellow homolog (mouse)), transcript variant 1, mRNA;RNA binding protein, autoantigenic (HnRNP-associated …	RALY;hCG_37136;RALY;HNRPCL2;P542;RALY;HNRPCL2;P542;RALY;RP1-64K7.1-005;RALY;RP1-64K7.1-007;RALY;RP1-64K7.1-004	RNA binding protein, autoantigenic (HnRNP-associated with lethal yellow homolog (Mouse)), isoform CRA_a (Fragment);Isoform 2 of RNA-binding protein Raly;Isoform 1 of RNA-binding protein Raly;RNA binding protein, autoantigenic;RNA binding protein, autoantig	Q53GL6;Q9UKM9-1;Q9UKM9;Q9UKM9-2;A8K4T9;Q5QPM0;Q5QPL9;B4DSJ1;Q5QPM1	1	85.3064	0.0659929	21.19	85.306	1	50.0394	0.0319608	12.61	91.906	1	S	0.0281917	18	94.262	_LS(ph)PVPVPR_	2	2	472.752	-0.26245	956740	1546200
202	2594	IPI:IPI00011285	IPI:IPI00011285	IPI:IPI00011285	Calpain-1 catalytic subunit;Calpain-1 large subunit;Calcium-activated neutral proteinase 1;Calpain mu-type;muCANP;Micromolar-calpain;Cell proliferation-inducing gene 30 protein;cDNA, FLJ96627, highly similar to Homo sapiens calpain 1, (mu/I) large subunit (CAPN1), mRNA	CAPN1;CANPL1;PIG30	Calpain-1 catalytic subunit	P07384;B2RDI5;Q2TTR0;Q6DHV4	0.984964	18.1689	0.124002	10.12	59.57						1	S	0.124002	10.12	59.57	_RPTELLS(ph)NPQFIVDGATR_	7	3	698.684	0.49585	203470	0
205	1090	IPI:IPI00011488;IPI:IPI00645585	IPI:IPI00011488	IPI:IPI00011488	Serine/threonine-protein kinase 4;STE20-like kinase MST1;Mammalian STE20-like protein kinase 1;Serine/threonine-protein kinase Krs-2;Serine/threonine kinase 4, isoform CRA_a;cDNA, FLJ96240, Homo sapiens serine/threonine kinase 4 (STK4), mRNA;Serine/threonine kinase 4 variant;Serine/threonine-protein kinase 4;STE20-like kinase MST1;Mammalian STE20-like protein kinase 1;Serine/threonine-protein kin…	STK4;MST1;hCG_38360;STK4;MST1;DKFZp686A2068	Isoform 1 of Serine/threonine-protein kinase 4;Isoform 2 of Serine/threonine-protein kinase 4	Q13043-1;Q13043;B2RCR8;Q59FZ4;Q13043-2;A0PJ51;Q5H9T5;Q9BS84	1	107.379	4.10007e-15	43.7	141.55						1	S	4.10007e-15	43.7	141.55	_EVDQDDEENS(ph)EEDEMDSGTM(ox)VR_	10	2	1327.97	-0.28912	340800	0
206	924	IPI:IPI00011635;IPI:IPI00853612	IPI:IPI00011635	IPI:IPI00011635	Bcl-2-like protein 13;Protein Mil1;Bcl-rambo;cDNA FLJ77667, highly similar to Homo sapiens BCL2-like 13 (apoptosis facilitator), mRNA;BCL2-like 13 (Apoptosis facilitator), isoform CRA_c;cDNA, FLJ95299, highly similar to Homo sapiens BCL2-like 13 (apoptosis facilitator) (BCL2L13),nuclear gene encoding mitochondrial protein, mRNA;cDNA FLJ31686 fis, clone NT2RI2005382, highly similar to Bcl-2-like 1…	BCL2L13;MIL1;CD003;hCG_19914	Isoform 2 of Bcl-2-like 13 protein;cDNA FLJ31686 fis, clone NT2RI2005382, highly similar to Bcl-2-like 13 protein	Q9BXK5-1;Q9BXK5;A8K5Y4;B2RB43;B3KPE7	0.999995	53.5114	0.0528831	28.38	72.643						1	S	0.0528831	28.38	72.643	_EES(ph)LVEELSPASEK_	3	2	813.861	0.57796	141530	0
206	924	IPI:IPI00011635;IPI:IPI00853612	IPI:IPI00011635	IPI:IPI00011635	Bcl-2-like protein 13;Protein Mil1;Bcl-rambo;cDNA FLJ77667, highly similar to Homo sapiens BCL2-like 13 (apoptosis facilitator), mRNA;BCL2-like 13 (Apoptosis facilitator), isoform CRA_c;cDNA, FLJ95299, highly similar to Homo sapiens BCL2-like 13 (apoptosis facilitator) (BCL2L13),nuclear gene encoding mitochondrial protein, mRNA;cDNA FLJ31686 fis, clone NT2RI2005382, highly similar to Bcl-2-like 1…	BCL2L13;MIL1;CD003;hCG_19914	Isoform 2 of Bcl-2-like 13 protein;cDNA FLJ31686 fis, clone NT2RI2005382, highly similar to Bcl-2-like 13 protein	Q9BXK5-1;Q9BXK5;A8K5Y4;B2RB43;B3KPE7	0.98401	18.0097	0.0528831	28.38	72.643						1	S	0.0528831	28.38	72.643	_EESLVEELS(ph)PASEK_	9	2	813.861	1.2804	270380	0
207	181	IPI:IPI00011654;IPI:IPI00645452;IPI:IPI00013475;IPI:IPI00031370;IPI:IPI00909140;IPI:IPI00848150	IPI:IPI00011654	IPI:IPI00011654	Tubulin beta chain;Tubulin beta-5 chain;cDNA FLJ56903, highly similar to Tubulin beta-7 chain;Tubulin beta polypeptide;Tubulin, beta;Beta 5-tubulin;Beta-tubulin protein;Tubulin, beta, isoform CRA_a;MRNA encoding beta-tubulin. (from clone D-beta-1);cDNA FLJ50617, highly similar to Tubulin beta-7 chain;Tubulin beta polypeptide;Tubulin, beta;Tubulin beta-2A chain;TUBB2A protein;Tubulin beta-2B chain…	TUBB;TUBB5;OK/SW-cl.56;DAAP-285E11.4-001;DADB-118P11.3-001;DAMA-26D6.3-001;DAMC-316D20.4-001;DAQB-47P19.9-001;DASS-191K16.2-001;XXbac-BCX111D4.2-001;XXbac-BPG252P9.4-001;hCG_26016;TUBB;DAAP-285E11.4-003;DADB-118P11.3-003;DAMA-26D6.3-003;DAMC-316D20.4-003;DAQB-47P19.9-003;DASS-191K16.2-003;XXbac-BCX111D4.2-003;XXbac-BPG252P9.4-003;TUBB2A;TUBB2;TUBB2B;hCG_1783210;DKFZp566F223	Tubulin beta chain;Tubulin, beta polypeptide;Tubulin beta-2A chain;Tubulin beta-2B chain;cDNA FLJ53012, highly similar to Tubulin beta-7 chain;Similar to Tubulin beta1	P07437;B4DY90;Q5SU16;Q6LC01;B4DQN9;Q5JP53;Q13885;A5D906;A5D907;Q9BVA1;A1L195;A8K068;O43209;Q9UGA2;B4DMJ5	0.882171	8.74301	0.0970213	24.67	67.113	0.5	0	0.523766	19.42	48.44	1	S	0.07983	17.52	68.893	_AILVDLEPGTM(ox)DS(ph)VR_	13	2	856.402	-0.0031684	367270	174830
207	1934	IPI:IPI00011654;IPI:IPI00645452;IPI:IPI00013475;IPI:IPI00031370;IPI:IPI00647896;IPI:IPI00908770;IPI:IPI00908398	IPI:IPI00011654	IPI:IPI00011654	Tubulin beta chain;Tubulin beta-5 chain;cDNA FLJ56903, highly similar to Tubulin beta-7 chain;Tubulin beta polypeptide;Tubulin, beta;Beta 5-tubulin;Beta-tubulin protein;Tubulin, beta, isoform CRA_a;MRNA encoding beta-tubulin. (from clone D-beta-1);cDNA FLJ50617, highly similar to Tubulin beta-7 chain;Tubulin beta polypeptide;Tubulin, beta;Tubulin beta-2A chain;TUBB2A protein;Tubulin beta-2B chain…	TUBB;TUBB5;OK/SW-cl.56;DAAP-285E11.4-001;DADB-118P11.3-001;DAMA-26D6.3-001;DAMC-316D20.4-001;DAQB-47P19.9-001;DASS-191K16.2-001;XXbac-BCX111D4.2-001;XXbac-BPG252P9.4-001;hCG_26016;TUBB;DAAP-285E11.4-003;DADB-118P11.3-003;DAMA-26D6.3-003;DAMC-316D20.4-003;DAQB-47P19.9-003;DASS-191K16.2-003;XXbac-BCX111D4.2-003;XXbac-BPG252P9.4-003;TUBB2A;TUBB2;TUBB2B;hCG_1783210;DKFZp566F223;XTP3TPATP1;TUBB;DAAP-2…	Tubulin beta chain;Tubulin, beta polypeptide;Tubulin beta-2A chain;Tubulin beta-2B chain;Tubulin, beta;cDNA FLJ53063, highly similar to Tubulin beta-7 chain;cDNA FLJ52029, highly similar to Tubulin beta-7 chain	P07437;B4DY90;Q5SU16;Q6LC01;B4DQN9;Q5JP53;Q13885;A5D906;A5D907;Q9BVA1;A1L195;A8K068;O43209;Q9UGA2;A4UCU2;B4E052;Q1KSF8;Q5ST81;Q6P602;Q96B85;Q9BUU9;B4DMU8;B4DXZ5	0.5	0	0.155711	0.43	63.076	0.787039	5.67696	0.103066	4.7	67.456	1	S	0.103066	4.7	67.456	_LHFFM(ox)PGFAPLTS(ph)R_	13	2	858.902	-0.033707	46436	119570
208	2013	IPI:IPI00218326;IPI:IPI00011675;IPI:IPI00218325;IPI:IPI00218324;IPI:IPI00218327	IPI:IPI00218326	IPI:IPI00218326	Nuclear autoantigen Sp-100;Nuclear dot-associated Sp100 protein;Speckled 100 kDa;Lysp100b;Putative uncharacterized protein DKFZp686E07254;FLJ00340 protein;Nuclear autoantigen Sp-100;Nuclear dot-associated Sp100 protein;Speckled 100 kDa;Lysp100b;Putative uncharacterized protein SP100;Nuclear autoantigen Sp-100;Nuclear dot-associated Sp100 protein;Speckled 100 kDa;Lysp100b;Nuclear autoantigen Sp-10…	SP100;DKFZp686E07254;FLJ00340;SP100;SP100;SP100;SP100	Isoform Sp100-C of Nuclear autoantigen Sp-100;Isoform Sp100-HMG of Nuclear autoantigen Sp-100;Isoform Sp100-B of Nuclear autoantigen Sp-100;Isoform Sp100-A of Nuclear autoantigen Sp-100;Isoform SpAlt-C of Nuclear autoantigen Sp-100	P23497-4;P23497;Q68DS7;Q6ZMK3;P23497-1;Q53TD0;P23497-3;P23497-2;P23497-5;B4DDX5;B4E2B9;Q4ZG64;Q8TE34;Q9P0W1	0.999996	53.5339	0.0349955	11.05	62.357						1	S	0.0349955	11.05	62.357	_LNECIS(ph)PVANEMNHLPAHSHDLQR_	6	3	954.765	-0.1205	828050	0
208	2035	IPI:IPI00218326;IPI:IPI00011675;IPI:IPI00218325;IPI:IPI00218324;IPI:IPI00218327	IPI:IPI00218326	IPI:IPI00218326	Nuclear autoantigen Sp-100;Nuclear dot-associated Sp100 protein;Speckled 100 kDa;Lysp100b;Putative uncharacterized protein DKFZp686E07254;FLJ00340 protein;Nuclear autoantigen Sp-100;Nuclear dot-associated Sp100 protein;Speckled 100 kDa;Lysp100b;Putative uncharacterized protein SP100;Nuclear autoantigen Sp-100;Nuclear dot-associated Sp100 protein;Speckled 100 kDa;Lysp100b;Nuclear autoantigen Sp-10…	SP100;DKFZp686E07254;FLJ00340;SP100;SP100;SP100;SP100	Isoform Sp100-C of Nuclear autoantigen Sp-100;Isoform Sp100-HMG of Nuclear autoantigen Sp-100;Isoform Sp100-B of Nuclear autoantigen Sp-100;Isoform Sp100-A of Nuclear autoantigen Sp-100;Isoform SpAlt-C of Nuclear autoantigen Sp-100	P23497-4;P23497;Q68DS7;Q6ZMK3;P23497-1;Q53TD0;P23497-3;P23497-2;P23497-5;B4DDX5;B4E2B9;Q4ZG64;Q8TE34;Q9P0W1	1	71.4507	0.0600954	14.36	71.451	1	42.3359	0.850034	11.64	42.336	1	S	0.0600954	14.36	71.451	_LPLQES(ph)EEEEREER_	6	2	926.902	-0.33769	1202100	211610
209	1303	IPI:IPI00011898;IPI:IPI00790479;IPI:IPI00793254;IPI:IPI00795184	IPI:IPI00011898	IPI:IPI00011898	Translation initiation factor eIF-2B subunit epsilon;eIF-2B GDP-GTP exchange factor subunit epsilon;cDNA FLJ34327 fis, clone FEBRA2009022, highly similar to TRANSLATION INITIATION FACTOR EIF-2B EPSILON SUBUNIT;Eukaryotic translation initiation factor 2B, subunit 5 epsilon, 82kDa, isoform CRA_b;Eukaryotic translation initiation factor 2B, subunit 5 epsilon, 82kDa variant	EIF2B5;EIF2BE;hCG_1778352	Translation initiation factor eIF-2B subunit epsilon;49 kDa protein;11 kDa protein;7 kDa protein	Q13144;Q541Z1;Q59HD8	1	110.612	0.0198459	20.67	110.61	1	122.776	0.0217057	22.89	122.78	1	S	0.0217057	22.89	122.78	_GGS(ph)PQMDDIK_	3	2	564.226	0.56226	2555400	920770
210	264	IPI:IPI00011938;IPI:IPI00220444	IPI:IPI00011938	IPI:IPI00011938	Adenylate cyclase type 6;Adenylate cyclase type VI;ATP pyrophosphate-lyase 6;Adenylyl cyclase 6;Ca(2+)-inhibitable adenylyl cyclase;Adenylyl cyclase type VI;Adenylate cyclase type 6;Adenylate cyclase type VI;ATP pyrophosphate-lyase 6;Adenylyl cyclase 6;Ca(2+)-inhibitable adenylyl cyclase;Adenylyl cyclase type VI;Type VI adenylyl cyclase	ADCY6;KIAA0422;ADCY6;KIAA0422	Isoform 1 of Adenylate cyclase type 6;Isoform 2 of Adenylate cyclase type 6	O43306-1;O43306;Q9NR74;O43306-2;Q6LCE1;Q9UDB0	1	93.2623	0.0297911	28.77	93.262						1	S	0.0297911	28.77	93.262	_ANS(ph)MEGLM(ox)PR_	3	2	601.241	-0.28644	257950	0
210	438	IPI:IPI00011938;IPI:IPI00220444	IPI:IPI00011938	IPI:IPI00011938	Adenylate cyclase type 6;Adenylate cyclase type VI;ATP pyrophosphate-lyase 6;Adenylyl cyclase 6;Ca(2+)-inhibitable adenylyl cyclase;Adenylyl cyclase type VI;Adenylate cyclase type 6;Adenylate cyclase type VI;ATP pyrophosphate-lyase 6;Adenylyl cyclase 6;Ca(2+)-inhibitable adenylyl cyclase;Adenylyl cyclase type VI;Type VI adenylyl cyclase	ADCY6;KIAA0422;ADCY6;KIAA0422	Isoform 1 of Adenylate cyclase type 6;Isoform 2 of Adenylate cyclase type 6	O43306-1;O43306;Q9NR74;O43306-2;Q6LCE1;Q9UDB0	0.989078	19.5694	0.0192943	21.89	82.645						1	S	0.00330017	26.84	96.331	_DAEPPS(ph)PTPAGPPR_	6	2	734.827	-0.13737	8207500	0
211	323	IPI:IPI00012011;IPI:IPI00909841	IPI:IPI00012011	IPI:IPI00012011	Cofilin-1;Cofilin, non-muscle isoform;18 kDa phosphoprotein;p18;cDNA FLJ40371 fis, clone TESTI2034931, highly similar to Cofilin-1;Cofilin 1 (Non-muscle), isoform CRA_b;cDNA FLJ51435, moderately similar to Cofilin-1	CFL1;CFL;hCG_2039457	Cofilin-1;cDNA FLJ51435, moderately similar to Cofilin-1	P23528;B3KUQ1;B4E112	0.859985	7.88315	0.0249953	26.08	81.548	0.999842	38.0016	0.0836253	16.75	71.379	1	S	0.000145199	44.93	107.9	_(ac)AS(ph)GVAVSDGVIK_	2	2	612.797	-1.1986	8724300	19766000
213	2386;2407	IPI:IPI00796337;IPI:IPI00216689;IPI:IPI00012066;IPI:IPI00790627;IPI:IPI00795754;IPI:IPI00790019;IPI:IPI00796442	IPI:IPI00796337	IPI:IPI00796337	Poly(RC)-binding protein 2 isoform b variant;Poly(RC) binding protein 2;Poly(RC) binding protein 2, isoform CRA_d;Poly(rC)-binding protein 2;Alpha-CP2;cDNA FLJ77432, highly similar to Homo sapiens poly(rC) binding protein 2 (PCBP2), transcript variant 2, mRNA;Poly(RC) binding protein 2, isoform CRA_b	PCBP2;hCG_2017557;PCBP2;PCBP2;hCG_2017557	poly(rC) binding protein 2 isoform a;Poly(rC)-binding protein 2;poly(rC) binding protein 2 isoform b;poly(rC) binding protein 2 isoform e;24 kDa protein;20 kDa protein;19 kDa protein	Q59HD4;Q6IPF4;Q15366;A8K7X6	0.981128	19.5694	0.0192943	28.33	82.645	0.482374	0	0.0056438	41.78	93.649	1	S	0.0056438	41.78	93.649	_PSSS(ph)PVIFAGGQDR_	4	2	749.34	-0.28704	2183900	0
215	1913	IPI:IPI00012199;IPI:IPI00446362;IPI:IPI00412260	IPI:IPI00012199	IPI:IPI00012199	Coiled-coil domain-containing protein 86;Cytokine-induced protein with coiled-coil domain;cDNA FLJ51395;cDNA FLJ41781 fis, clone IMR322018117	CCDC86;CYCLON	Coiled-coil domain-containing protein 86;cDNA FLJ41781 fis, clone IMR322018117;18 kDa protein	Q9H6F5;B4DY99;Q6ZW18	0.990174	23.8127	0.0466691	19.24	69.721	0.961872	17.6861	0.283167	11.69	52.693	1	S	0.0466691	19.24	69.721	_LGGLRPES(ph)PESLTSVSR_	8	2	932.962	-0.42205	2404300	198670
220	2882	IPI:IPI00012442	IPI:IPI00012442	IPI:IPI00012442	Ras GTPase-activating protein-binding protein 1;G3BP-1;ATP-dependent DNA helicase VIII;HDH-VIII;GAP SH3 domain-binding protein 1;GTPase activating protein (SH3 domain) binding protein 1;Ras-GTPase-activating protein SH3-domain-binding protein variant;Putative uncharacterized protein DKFZp313K0921;cDNA FLJ50206, highly similar to Ras-GTPase-activating protein-binding protein 1 (EC 3.6.1.-);Putativ…	G3BP1;G3BP;DKFZp313K0921;DKFZp686L1159;hCG_39146	Ras GTPase-activating protein-binding protein 1	Q13283;Q32P45;Q53HH4;Q5HYE9;Q5U0Q1;Q6FI03	0.884864	9.09476	1.68574e-07	49.45	124.67	0.987732	21.0921	3.76241e-25	54.15	177.57	1	S	2.77837e-46	77.62	221.52	_SSS(ph)PAPADIAQTVQEDLR_	3	2	982.952	0.014132	3946700	703750
221	2842	IPI:IPI00012497;IPI:IPI00555929	IPI:IPI00012497	IPI:IPI00012497	Beta-adrenergic receptor kinase 1;G-protein coupled receptor kinase 2;Beta adrenergic receptor kinase 1 variant	ADRBK1;BARK;BARK1;GRK2	Beta-adrenergic receptor kinase 1;Beta adrenergic receptor kinase 1 variant (Fragment)	P25098;B0ZBE1;Q59F73	1	68.0608	0.163294	28.51	71.995	1	69.5657	0.0998427	32.29	77.906	1	S	0.073488	29.52	81.672	_S(ph)PVVELSK_	1	2	469.733	0.36826	768730	463820
222	1181	IPI:IPI00012512;IPI:IPI00887040;IPI:IPI00856004	IPI:IPI00012512	IPI:IPI00012512	Ras-related protein R-Ras2;Ras-like protein TC21;Teratocarcinoma oncogene;Related RAS viral (R-ras) oncogene homolog 2, isoform CRA_b;cDNA, FLJ94625, Homo sapiens related RAS viral (r-ras) oncogene homolog 2 (RRAS2),mRNA	RRAS2;TC21;hCG_1991895	Ras-related protein R-Ras2;hypothetical protein;related RAS viral (r-ras) oncogene homolog 2 isoform b	P62070;B2R9Z3	1	64.4919	4.06956e-09	39.8	137.14						1	S	4.06956e-09	39.8	137.14	_FQEQECPPS(ph)PEPTR_	9	2	891.364	-0.0048909	922010	0
226	2292	IPI:IPI00012877;IPI:IPI00877162	IPI:IPI00012877	IPI:IPI00012877	Interferon-alpha/beta receptor alpha chain;cDNA, FLJ93015, highly similar to Homo sapiens interferon (alpha, beta and omega) receptor 1(IFNAR1), mRNA;cDNA FLJ57545, highly similar to Interferon-alpha/beta receptor alpha chain;Interferon-alpha/beta receptor alpha chain	IFNAR1;IFNAR;IFNAR1;IFNAR	Isoform 1 of Interferon-alpha/beta receptor alpha chain;Isoform 3 of Interferon-alpha/beta receptor alpha chain	P17181-1;P17181;B2R6L9;B4DNT3;P17181-3	0.942481	12.5055	4.27664e-05	36.24	111.95						1	S	4.27664e-05	36.24	111.95	_NLLLSTS(ph)EEQIEK_	7	2	792.382	-1.1615	125240	0
227	1112	IPI:IPI00556022;IPI:IPI00012888;IPI:IPI00218716	IPI:IPI00556022	IPI:IPI00556022	Linker for activation of T-cells family member 1;36 kDa phospho-tyrosine adapter protein;pp36;p36-38;Linker for activation of T-cells family member 1;36 kDa phospho-tyrosine adapter protein;pp36;p36-38	LAT;LAT	Linker for activation of T-cells family member 1 (36 kDa phospho- tyrosine adapter protein) (pp36) (p36-38). Isoform Short;Isoform Long of Linker for activation of T-cells family member 1;Isoform Short of Linker for activation of T-cells family member 1	O43561-1;O43561;O43561-2						0.999951	43.0795	0.0948885	6.77	67.334	1	S	0.0948885	6.77	67.334	_EYVNVS(ph)QELHPGAAK_	6	2	861.398	0.0052567	0	150140
227	2032	IPI:IPI00556022;IPI:IPI00012888;IPI:IPI00218716	IPI:IPI00556022	IPI:IPI00556022	Linker for activation of T-cells family member 1;36 kDa phospho-tyrosine adapter protein;pp36;p36-38;Linker for activation of T-cells family member 1;36 kDa phospho-tyrosine adapter protein;pp36;p36-38	LAT;LAT	Linker for activation of T-cells family member 1 (36 kDa phospho- tyrosine adapter protein) (pp36) (p36-38). Isoform Short;Isoform Long of Linker for activation of T-cells family member 1;Isoform Short of Linker for activation of T-cells family member 1	O43561-1;O43561;O43561-2	0.124914	-7.71907	0.0139672	17.14	83.862	0.793525	9.52134	0.247063	3.31	55.401	1	S	0.0139672	17.14	83.862	_LPGSYDSTSS(ph)DSLYPR_	10	2	912.888	0.9683	0	68839
228	2762	IPI:IPI00012893;IPI:IPI00873546;IPI:IPI00914936;IPI:IPI00855879;IPI:IPI00219127;IPI:IPI00219126;IPI:IPI00914863	IPI:IPI00012893	IPI:IPI00012893	Regulator of G-protein signaling 14;Regulator of G-protein signaling 14;Regulator of G-protein signaling 14;cDNA FLJ40831 fis, clone TRACH2012138, highly similar to Homo sapiens regulator of G-protein signalling 14 (RGS14), mRNA;Regulator of G-protein signaling 14;Regulator of G-protein signaling 14	RGS14;RGS14;RGS14;RGS14;RGS14	Isoform 1 of Regulator of G-protein signaling 14;Isoform 7 of Regulator of G-protein signaling 14;61 kDa protein;Isoform 5 of Regulator of G-protein signaling 14;Isoform 4 of Regulator of G-protein signaling 14;Isoform 6 of Regulator of G-protein signaling	O43566-1;O43566;O43566-7;O43566-5;B3KUX0;O43566-4;O43566-6	0.999974	46.2882	5.03647e-05	27.22	113.62						1	S	5.03647e-05	27.22	113.62	_S(ph)LGSTEGESESRPGK_	1	2	800.846	-0.71017	1094800	0
228	2775	IPI:IPI00012893;IPI:IPI00873546;IPI:IPI00914936;IPI:IPI00855879;IPI:IPI00219127	IPI:IPI00012893	IPI:IPI00012893	Regulator of G-protein signaling 14;Regulator of G-protein signaling 14;Regulator of G-protein signaling 14;cDNA FLJ40831 fis, clone TRACH2012138, highly similar to Homo sapiens regulator of G-protein signalling 14 (RGS14), mRNA;Regulator of G-protein signaling 14	RGS14;RGS14;RGS14;RGS14	Isoform 1 of Regulator of G-protein signaling 14;Isoform 7 of Regulator of G-protein signaling 14;61 kDa protein;Isoform 5 of Regulator of G-protein signaling 14;Isoform 4 of Regulator of G-protein signaling 14	O43566-1;O43566;O43566-7;O43566-5;B3KUX0;O43566-4	1	56.1392	0.1126	6.3	56.139						1	S	0.1126	6.3	56.139	_S(ph)LPLGVEELGQLPPVEGPGGR_	1	3	727.703	0.53613	90179	0
232	36	IPI:IPI00013232;IPI:IPI00216392;IPI:IPI00216387;IPI:IPI00216388;IPI:IPI00216389;IPI:IPI00216390;IPI:IPI00216391	IPI:IPI00013232	IPI:IPI00013232	DNA-binding protein Ikaros;Ikaros family zinc finger protein 1;Lymphoid transcription factor LyF-1;Zinc finger protein, subfamily 1A, 1 (Ikaros);Zinc finger protein, subfamily 1A, 1 (Ikaros), isoform CRA_d;DNA-binding protein Ikaros;Ikaros family zinc finger protein 1;Lymphoid transcription factor LyF-1;Zinc finger protein, subfamily 1A, 1 (Ikaros);Zinc finger protein, subfamily 1A, 1 (Ikaros), i…	IKZF1;IK1;IKAROS;LYF1;ZNFN1A1;hCG_1736622;tcag7.591;IKZF1;IK1;IKAROS;LYF1;ZNFN1A1;hCG_1736622;IKZF1;IK1;IKAROS;LYF1;ZNFN1A1;hCG_1736622;IKZF1;IK1;IKAROS;LYF1;ZNFN1A1;IKZF1;IK1;IKAROS;LYF1;ZNFN1A1;IKZF1;IK1;IKAROS;LYF1;ZNFN1A1;IKZF1;IK1;IKAROS;LYF1;ZNFN1A1	Isoform Ik1 of DNA-binding protein Ikaros;Isoform Ik7 of DNA-binding protein Ikaros;Isoform Ik2 of DNA-binding protein Ikaros;Isoform Ik3 of DNA-binding protein Ikaros;Isoform Ik4 of DNA-binding protein Ikaros;Isoform Ik5 of DNA-binding protein Ikaros;Isof	Q13422-1;Q13422;A4D260;Q13422-7;Q53XL2;Q69BM4;Q13422-2;B4E0Z1;Q13422-3;Q13422-4;Q13422-5;Q13422-6;Q3T907	1	67.2003	0.00127192	50.63	130.77						1	S	0.00127192	50.63	130.77	_AASENS(ph)QDALR_	6	2	621.262	-0.60018	2036100	0
233	86	IPI:IPI00013260	IPI:IPI00013260	IPI:IPI00013260	Lymphocyte-specific protein 1;52 kDa phosphoprotein;Protein pp52;Lymphocyte-specific antigen WP34;47 kDa actin-binding protein;cDNA FLJ76079, highly similar to Homo sapiens lymphocyte-specific protein 1 (LSP1), mRNA;cDNA FLJ77847;cDNA FLJ32014 fis, clone NTONG1000047, highly similar to Lymphocyte-specific protein 1	LSP1;WP34	Lymphocyte-specific protein 1	P33241;A8K2L4;A8K7L8;B3KPP1;Q53H48;Q6FHM3	0.99917	30.8052	7.09031e-10	53.19	166.96						1	S	7.09031e-10	53.19	166.96	_(ac)AEASS(ph)DPGAEER_	5	2	670.754	0.068541	816090	0
233	890	IPI:IPI00013260;IPI:IPI00554652;IPI:IPI00902983;IPI:IPI00789393;IPI:IPI00657664;IPI:IPI00790783;IPI:IPI00853352;IPI:IPI00853303	IPI:IPI00013260	IPI:IPI00013260	Lymphocyte-specific protein 1;52 kDa phosphoprotein;Protein pp52;Lymphocyte-specific antigen WP34;47 kDa actin-binding protein;cDNA FLJ76079, highly similar to Homo sapiens lymphocyte-specific protein 1 (LSP1), mRNA;cDNA FLJ77847;cDNA FLJ32014 fis, clone NTONG1000047, highly similar to Lymphocyte-specific protein 1;cDNA FLJ34752 fis, clone NESOP2000452, highly similar to Lymphocyte-specific prote…	LSP1;WP34;LSP1;pp52;LSP1	Lymphocyte-specific protein 1;cDNA FLJ34752 fis, clone NESOP2000452, highly similar to Lymphocyte-specific protein 1;38 kDa protein;lymphocyte-specific protein 1 isoform 2;31 kDa protein;Pp52 protein;20 kDa protein;14 kDa protein	P33241;A8K2L4;A8K7L8;B3KPP1;Q53H48;Q6FHM3;B3KRR6;Q9UEV8;Q16002;Q9UEV7	1	81.796	0.00800002	26.93	91.584	1	70.186	0.0222936	23.12	79.974	1	S	0.00800002	26.93	91.584	_EDS(ph)DEVHLEELSLSK_	3	3	603.931	0.20045	3386100	723110
233	890	IPI:IPI00013260;IPI:IPI00554652;IPI:IPI00902983;IPI:IPI00789393;IPI:IPI00657664;IPI:IPI00790783;IPI:IPI00853352;IPI:IPI00853303	IPI:IPI00013260	IPI:IPI00013260	Lymphocyte-specific protein 1;52 kDa phosphoprotein;Protein pp52;Lymphocyte-specific antigen WP34;47 kDa actin-binding protein;cDNA FLJ76079, highly similar to Homo sapiens lymphocyte-specific protein 1 (LSP1), mRNA;cDNA FLJ77847;cDNA FLJ32014 fis, clone NTONG1000047, highly similar to Lymphocyte-specific protein 1;cDNA FLJ34752 fis, clone NESOP2000452, highly similar to Lymphocyte-specific prote…	LSP1;WP34;LSP1;pp52;LSP1	Lymphocyte-specific protein 1;cDNA FLJ34752 fis, clone NESOP2000452, highly similar to Lymphocyte-specific protein 1;38 kDa protein;lymphocyte-specific protein 1 isoform 2;31 kDa protein;Pp52 protein;20 kDa protein;14 kDa protein	P33241;A8K2L4;A8K7L8;B3KPP1;Q53H48;Q6FHM3;B3KRR6;Q9UEV8;Q16002;Q9UEV7	0.863701	8.02786	0.00800002	26.93	91.584	3.40434e-08	-74.6797	0.0222936	23.12	79.974	1	S	0.00800002	26.93	91.584	_EDSDEVHLEELSLS(ph)K_	14	2	905.393	0.59353	306780	0
233	2423	IPI:IPI00013260;IPI:IPI00554652;IPI:IPI00902983;IPI:IPI00789393;IPI:IPI00657664;IPI:IPI00790783;IPI:IPI00375922	IPI:IPI00013260	IPI:IPI00013260	Lymphocyte-specific protein 1;52 kDa phosphoprotein;Protein pp52;Lymphocyte-specific antigen WP34;47 kDa actin-binding protein;cDNA FLJ76079, highly similar to Homo sapiens lymphocyte-specific protein 1 (LSP1), mRNA;cDNA FLJ77847;cDNA FLJ32014 fis, clone NTONG1000047, highly similar to Lymphocyte-specific protein 1;cDNA FLJ34752 fis, clone NESOP2000452, highly similar to Lymphocyte-specific prote…	LSP1;WP34;LSP1;pp52;LSP1;LSP1	Lymphocyte-specific protein 1;cDNA FLJ34752 fis, clone NESOP2000452, highly similar to Lymphocyte-specific protein 1;38 kDa protein;lymphocyte-specific protein 1 isoform 2;31 kDa protein;Pp52 protein;Lymphocyte-specific protein 1 (Fragment)	P33241;A8K2L4;A8K7L8;B3KPP1;Q53H48;Q6FHM3;B3KRR6;Q9UEV8;Q16002;Q9UEV7;O43649	0.993903	24.4224	1	15.15	37.594	0.974597	15.9235	0.505684	13.91	48.981	1	S	0.0913132	23.76	67.704	_QAS(ph)IELPSMAVASTK_	3	2	806.886	0.17458	30791000	727080
233	2814	IPI:IPI00013260;IPI:IPI00554652;IPI:IPI00902983;IPI:IPI00789393;IPI:IPI00657664;IPI:IPI00790783;IPI:IPI00853352;IPI:IPI00853303	IPI:IPI00013260	IPI:IPI00013260	Lymphocyte-specific protein 1;52 kDa phosphoprotein;Protein pp52;Lymphocyte-specific antigen WP34;47 kDa actin-binding protein;cDNA FLJ76079, highly similar to Homo sapiens lymphocyte-specific protein 1 (LSP1), mRNA;cDNA FLJ77847;cDNA FLJ32014 fis, clone NTONG1000047, highly similar to Lymphocyte-specific protein 1;cDNA FLJ34752 fis, clone NESOP2000452, highly similar to Lymphocyte-specific prote…	LSP1;WP34;LSP1;pp52;LSP1	Lymphocyte-specific protein 1;cDNA FLJ34752 fis, clone NESOP2000452, highly similar to Lymphocyte-specific protein 1;38 kDa protein;lymphocyte-specific protein 1 isoform 2;31 kDa protein;Pp52 protein;20 kDa protein;14 kDa protein	P33241;A8K2L4;A8K7L8;B3KPP1;Q53H48;Q6FHM3;B3KRR6;Q9UEV8;Q16002;Q9UEV7	1	63.7095	0.0282237	30.76	73.781						1	S	0.0282237	30.76	73.781	_S(ph)PEGEQEDRPGLHAYEK_	1	2	1011.43	0.32289	3061400	0
233	3009	IPI:IPI00013260;IPI:IPI00554652;IPI:IPI00902983;IPI:IPI00789393;IPI:IPI00657664;IPI:IPI00790783	IPI:IPI00013260	IPI:IPI00013260	Lymphocyte-specific protein 1;52 kDa phosphoprotein;Protein pp52;Lymphocyte-specific antigen WP34;47 kDa actin-binding protein;cDNA FLJ76079, highly similar to Homo sapiens lymphocyte-specific protein 1 (LSP1), mRNA;cDNA FLJ77847;cDNA FLJ32014 fis, clone NTONG1000047, highly similar to Lymphocyte-specific protein 1;cDNA FLJ34752 fis, clone NESOP2000452, highly similar to Lymphocyte-specific prote…	LSP1;WP34;LSP1;pp52;LSP1	Lymphocyte-specific protein 1;cDNA FLJ34752 fis, clone NESOP2000452, highly similar to Lymphocyte-specific protein 1;38 kDa protein;lymphocyte-specific protein 1 isoform 2;31 kDa protein;Pp52 protein	P33241;A8K2L4;A8K7L8;B3KPP1;Q53H48;Q6FHM3;B3KRR6;Q9UEV8;Q16002;Q9UEV7	0.977355	17.2942	0.0164443	21.19	69.92	0.90634	9.85902	1.99161e-07	30.72	106.32	1	S	1.99161e-07	30.72	106.32	_TPSPLVLEGTIEQSS(ph)PPLSPTTK_	15	3	820.415	0.1027	949900	194320
234	3225	IPI:IPI00013272;IPI:IPI00220522;IPI:IPI00220521	IPI:IPI00013272	IPI:IPI00013272	Golgin subfamily A member 4;Trans-Golgi p230;256 kDa golgin;Golgin-245;Protein 72.1;Golgin subfamily A member 4;Trans-Golgi p230;256 kDa golgin;Golgin-245;Protein 72.1;CTCL tumor antigen se20-7;Golgin subfamily A member 4;Trans-Golgi p230;256 kDa golgin;Golgin-245;Protein 72.1;cDNA FLJ77065, highly similar to Homo sapiens golgi autoantigen, golgin subfamily a, 4 (GOLGA4), mRNA;cDNA FLJ54338, high…	GOLGA4;GOLGA4;GOLGA4	Isoform 1 of Golgin subfamily A member 4;Isoform 4 of Golgin subfamily A member 4;Isoform 3 of Golgin subfamily A member 4	Q13439-1;Q13439;Q13439-4;Q9H2G3;Q13439-3;A8K3D5;B4DTF3;Q49A56;Q59EW8;Q86W71	0.999996	54.2016	0.0642553	18.88	99.919						1	S	0.0642553	18.88	99.919	_VPS(ph)VESLFR_	3	2	557.271	0.16106	168880	0
235	1455	IPI:IPI00013290;IPI:IPI00885081;IPI:IPI00645387	IPI:IPI00013290	IPI:IPI00013290	Hepatoma-derived growth factor-related protein 2;Hepatoma-derived growth factor-related protein 2;Hepatoma-derived growth factor-related protein 2 isoform 1 variant	HDGFRP2;HDGF2;UNQ785/PRO1604;HDGFRP2;HDGF2;UNQ785/PRO1604	Isoform 1 of Hepatoma-derived growth factor-related protein 2;Isoform 2 of Hepatoma-derived growth factor-related protein 2;Hepatoma-derived growth factor-related protein 2 isoform 1 variant	Q7Z4V5-1;Q7Z4V5;Q7Z4V5-2;Q59H67	0.999999	62.3248	1.23934e-16	67.81	155.42						1	S	1.23934e-16	67.81	155.42	_GVMAVTAVTATAAS(ph)DR_	14	2	800.874	-0.15562	595620	0
238	2616	IPI:IPI00651657;IPI:IPI00013384;IPI:IPI00217124;IPI:IPI00874022	IPI:IPI00651657	IPI:IPI00651657	Kinase suppressor of Ras 1;Kinase suppressor of Ras 1;Kinase suppressor of Ras 1;Putative uncharacterized protein KSR1	KSR1;KSR;KSR1;KSR;KSR1;KSR;KSR1	Isoform 1 of Kinase suppressor of Ras 1;Isoform 2 of Kinase suppressor of Ras 1;Isoform 3 of Kinase suppressor of Ras 1;kinase suppressor of ras	Q8IVT5-1;Q8IVT5;Q8IVT5-2;Q8IVT5-3;A8MY87	0.894803	9.80205	0.0948885	15.65	67.334						1	S	0.0913132	23.02	67.704	_RTES(ph)VPSDINNPVDR_	4	2	889.907	0.41404	346450	0
243	460	IPI:IPI00013721	IPI:IPI00013721	IPI:IPI00013721	Serine/threonine-protein kinase PRP4 homolog;PRP4 pre-mRNA-processing factor 4 homolog;PRP4 kinase;cDNA FLJ51417, highly similar to Serine/threonine-protein kinase PRP4 homolog (EC 2.7.11.1)	PRPF4B;KIAA0536;PRP4;PRP4H;PRP4K	Serine/threonine-protein kinase PRP4 homolog	Q13523;B4DZQ5	1	78.0019	0.128111	17.71	78.002						1	S	0.0908254	30.06	87.758	_DAS(ph)PINR_	3	2	426.684	-0.16648	781610	0
243	1744;1792	IPI:IPI00013721	IPI:IPI00013721	IPI:IPI00013721	Serine/threonine-protein kinase PRP4 homolog;PRP4 pre-mRNA-processing factor 4 homolog;PRP4 kinase;cDNA FLJ51417, highly similar to Serine/threonine-protein kinase PRP4 homolog (EC 2.7.11.1)	PRPF4B;KIAA0536;PRP4;PRP4H;PRP4K	Serine/threonine-protein kinase PRP4 homolog	Q13523;B4DZQ5	1	63.6447	0.119106	13.98	73.039	0.998034	27.0553	0.622133	7.26	50.127	1	S	0.05208	28.41	81.297	_KKS(ph)PIINESR_	3	2	626.326	-0.63356	4549300	425190
246	2192	IPI:IPI00013774	IPI:IPI00013774	IPI:IPI00013774	Histone deacetylase 1;cDNA FLJ51764, highly similar to Histone deacetylase 1;Putative uncharacterized protein DKFZp686H12203;HDAC1 protein;Histone deacetylase 1, isoform CRA_a	HDAC1;RPD3L1;DKFZp686H12203;RP4-811H24.2-001;hCG_41610	Histone deacetylase 1	Q13547;B4DRG0;B5BU61;B5MGH2;Q5HYD4;Q6IT96	1	55.3373	0.00846612	18.42	55.337						1	S	0.00484117	15.97	61.767	_M(ox)LPHAPGVQMQAIPEDAIPEES(ph)GDEDEDDPDKR_	22	4	932.65	0.10424	753610	0
247	1891	IPI:IPI00013788;IPI:IPI00644220	IPI:IPI00013788	IPI:IPI00013788	HIV Tat-specific factor 1;cDNA FLJ60139, highly similar to Homo sapiens HIV TAT specific factor 1 (HTATSF1), mRNA;HIV-1 Tat specific factor 1	HTATSF1;HTATSF1;RP1-196E23.2-002	HIV Tat-specific factor 1;cDNA FLJ60139, highly similar to Homo sapiens HIV TAT specific factor 1 (HTATSF1), mRNA	O43719;B4DRS4;Q5H918	1	80.9987	0.0748775	24.68	80.999						1	S	0.0748775	24.68	80.999	_LFDDS(ph)DER_	5	2	538.7	0.088936	425660	0
247	1894	IPI:IPI00013788;IPI:IPI00644220	IPI:IPI00013788	IPI:IPI00013788	HIV Tat-specific factor 1;cDNA FLJ60139, highly similar to Homo sapiens HIV TAT specific factor 1 (HTATSF1), mRNA;HIV-1 Tat specific factor 1	HTATSF1;HTATSF1;RP1-196E23.2-002	HIV Tat-specific factor 1;cDNA FLJ60139, highly similar to Homo sapiens HIV TAT specific factor 1 (HTATSF1), mRNA	O43719;B4DRS4;Q5H918	1	155.189	1.67003e-05	45.47	155.19						1	S	3.56786e-15	29.72	190.64	_LFEDDDS(ph)NEK_	7	2	646.24	-0.35183	1968200	0
247	1895	IPI:IPI00013788	IPI:IPI00013788	IPI:IPI00013788	HIV Tat-specific factor 1	HTATSF1	HIV Tat-specific factor 1	O43719	1	142.427	3.22471e-11	42.69	142.43						1	S	3.22471e-11	42.69	142.43	_LFEES(ph)DDKEDEDADGK_	5	2	961.365	-0.088969	928440	0
247	3176	IPI:IPI00013788;IPI:IPI00644220	IPI:IPI00013788	IPI:IPI00013788	HIV Tat-specific factor 1;cDNA FLJ60139, highly similar to Homo sapiens HIV TAT specific factor 1 (HTATSF1), mRNA;HIV-1 Tat specific factor 1	HTATSF1;HTATSF1;RP1-196E23.2-002	HIV Tat-specific factor 1;cDNA FLJ60139, highly similar to Homo sapiens HIV TAT specific factor 1 (HTATSF1), mRNA	O43719;B4DRS4;Q5H918	1	106.761	0.0606841	28.61	106.76						1	S	0.0606841	28.61	106.76	_VLDEEGS(ph)ER_	7	2	557.227	-0.22291	5159900	0
251	2670	IPI:IPI00013891	IPI:IPI00013891	IPI:IPI00013891	Transformer-2 protein homolog alpha;Transformer-2 protein homolog A;cDNA FLJ50614, highly similar to Transformer-2 protein homolog;cDNA FLJ50682, highly similar to Transformer-2 protein homolog;cDNA FLJ50689, highly similar to Transformer-2 protein homolog;Putative MAPK activating protein;Putative uncharacterized protein HSU53209;Transformer-2 alpha, isoform CRA_a;cDNA, FLJ95674, Homo sapiens tra…	TRA2A;HSU53209;hCG_37979	Isoform Long of Transformer-2 protein homolog	Q13595-1;Q13595;B4DQI6;B4DUA9;Q549U1	0.999846	38.1105	0.780252	5.53	43.77	1	63.0755	0.155711	12.66	63.076	1	S	0.058343	8.66	71.614	_(ac)SDVEENNFEGRES(ph)R_	13	2	895.355	0.12184	1396000	229410
254	1682;1683	IPI:IPI00871851;IPI:IPI00014177;IPI:IPI00894340;IPI:IPI00893658	IPI:IPI00871851	IPI:IPI00871851	cDNA FLJ55467, highly similar to Septin-2;Putative uncharacterized protein NEDD5;Septin-2;Neural precursor cell expressed developmentally down-regulated protein 5;Putative uncharacterized protein SEPT2	NEDD5;SEPT2;DIFF6;KIAA0158;NEDD5;SEPT2	cDNA FLJ55467, highly similar to Septin-2;Septin-2;Putative uncharacterized protein SEPT2;22 kDa protein	B4DGE8;Q53QU3;Q15019;B5MCX3	1	85.031	3.66061e-11	31.19	134.98	0.999999	63.3868	3.24179e-07	17.6	113.61	1	S	3.66061e-11	31.19	134.98	_IYHLPDAES(ph)DEDEDFK_	9	3	668.27	-0.044778	2500200	1173900
255	2603	IPI:IPI00014219	IPI:IPI00014219	IPI:IPI00014219	Sorting nexin-17;cDNA FLJ51047, highly similar to Sorting nexin-17;cDNA FLJ53821, highly similar to Sorting nexin-17;cDNA FLJ61770, highly similar to Sorting nexin-17;Sorting nexin 17, isoform CRA_a;cDNA FLJ53824, highly similar to Sorting nexin-17;cDNA FLJ57319, highly similar to Sorting nexin-17;cDNA FLJ56223, highly similar to Sorting nexin-17;cDNA FLJ51943, highly similar to Sorting nexin-17;…	SNX17;KIAA0064;hCG_1784432	Sorting nexin-17	Q15036;B4DDM3;B4DE48;B4DLL7;B4DQ37;B4DQM7;B4DTB8;B4DUG8	1	73.5127	0.0368789	35.68	132.72	0.99999	49.8533	0.0673886	29.38	97.596	1	S	0.0368789	35.68	132.72	_RSDS(ph)QQAVK_	4	2	549.751	-0.64945	2438600	412150
257	1704	IPI:IPI00014256;IPI:IPI00843979;IPI:IPI00640748	IPI:IPI00014256	IPI:IPI00014256	Rho guanine nucleotide exchange factor 6;Rac/Cdc42 guanine nucleotide exchange factor 6;PAK-interacting exchange factor alpha;Alpha-Pix;COOL-2;Rho guanine nucleotide exchange factor 6;Rac/Cdc42 guanine nucleotide exchange factor 6;PAK-interacting exchange factor alpha;Alpha-Pix;COOL-2;Rac/Cdc42 guanine nucleotide exchange factor (GEF) 6;cDNA FLJ51737, highly similar to Rho guanine nucleotide exch…	ARHGEF6;COOL2;KIAA0006;PIXA;ARHGEF6;COOL2;KIAA0006;PIXA;RP3-527F8.4-002;hCG_33104	Isoform 1 of Rho guanine nucleotide exchange factor 6;87 kDa protein;Isoform 2 of Rho guanine nucleotide exchange factor 6	Q15052-1;Q15052;Q15052-2;B1AL37;Q8N4Q3	1	82.2868	0.0198636	18.93	82.287	1	41.5399	0.18662	19.19	61.65	1	S	0.0198636	18.93	82.287	_KDS(ph)IPQVLLPEEEK_	3	3	568.953	0.40136	4430000	565380
257;1211	2210	IPI:IPI00014256;IPI:IPI00843979;IPI:IPI00640748;IPI:IPI00449909;IPI:IPI00449908;IPI:IPI00449907;IPI:IPI00742893;IPI:IPI00900378;IPI:IPI00900260;IPI:IPI00641543;IPI:IPI00449906	IPI:IPI00014256;IPI:IPI00900260	IPI:IPI00014256	Rho guanine nucleotide exchange factor 6;Rac/Cdc42 guanine nucleotide exchange factor 6;PAK-interacting exchange factor alpha;Alpha-Pix;COOL-2;Rho guanine nucleotide exchange factor 6;Rac/Cdc42 guanine nucleotide exchange factor 6;PAK-interacting exchange factor alpha;Alpha-Pix;COOL-2;Rac/Cdc42 guanine nucleotide exchange factor (GEF) 6;cDNA FLJ51737, highly similar to Rho guanine nucleotide exch…	ARHGEF6;COOL2;KIAA0006;PIXA;ARHGEF6;COOL2;KIAA0006;PIXA;RP3-527F8.4-002;hCG_33104;ARHGEF7;COOL1;KIAA0142;P85SPR;PAK3BP;PIXB;Nbla10314;RP11-494P5.1-004;ARHGEF7;COOL1;KIAA0142;P85SPR;PAK3BP;PIXB;Nbla10314;ARHGEF7;COOL1;KIAA0142;P85SPR;PAK3BP;PIXB;Nbla10314;ARHGEF7;COOL1;KIAA0142;P85SPR;PAK3BP;PIXB;Nbla10314;ARHGEF7;COOL1;KIAA0142;P85SPR;PAK3BP;PIXB;Nbla10314;ARHGEF7;RP11-494P5.1-001;ARHGEF7;COOL1;K…	Isoform 1 of Rho guanine nucleotide exchange factor 6;87 kDa protein;Isoform 2 of Rho guanine nucleotide exchange factor 6;Isoform 4 of Rho guanine nucleotide exchange factor 7;Isoform 3 of Rho guanine nucleotide exchange factor 7;Isoform 2 of Rho guanine	Q15052-1;Q15052;Q15052-2;B1AL37;Q8N4Q3;Q14155-4;Q14155;B1ALK5;Q5W9H1;Q14155-3;Q14155-2;Q14155-6;Q5ZEZ3;Q14155-5;B1ALK7;Q14155-1;Q5ZEZ2	0.999676	34.8938	0.123036	9.13	72.234	0.999991	50.2327	0.0800443	15.63	86.113	1	S	0.0800443	15.63	86.113	_MS(ph)GFIYQGK_	2	2	555.738	0.78771	1977700	693160
259	2692	IPI:IPI00014266;IPI:IPI00410716	IPI:IPI00014266	IPI:IPI00014266	Bromodomain-containing protein 3;RING3-like protein;cDNA FLJ61365, highly similar to Bromodomain-containing protein 3;Bromodomain-containing protein 3;RING3-like protein;Bromodomain containing 3;Bromodomain containing 3, isoform CRA_b	BRD3;KIAA0043;RING3L;BRD3;KIAA0043;RING3L;RP11-374P20.3-002;hCG_30083	Isoform 1 of Bromodomain-containing protein 3;Isoform 2 of Bromodomain-containing protein 3	Q15059-1;Q15059;B4DS09;Q4G5Y3;Q15059-2;B1APD9	0.926667	11.4273	0.782831	2	45.68	0.897084	9.4079	0.209511	18.24	63.565	1	S	0.0148701	14	87.323	_SES(ph)PPPLSDPK_	3	2	617.274	0.059123	631340	268890
264	927	IPI:IPI00878557;IPI:IPI00014513	IPI:IPI00878557	IPI:IPI00878557	Transcriptional repressor protein YY1;Yin and yang 1;Delta transcription factor;NF-E1;INO80 complex subunit S	YY1;INO80S	62 kDa protein;Transcriptional repressor protein YY1	P25490											1	S	4.36226e-07	44.04	136.8	_EEVVGGDDS(ph)DGLR_	9	2	714.288	0.0043852	0	0
267	1568	IPI:IPI00014865	IPI:IPI00014865	IPI:IPI00014865	Phosphorylated CTD-interacting factor 1	PCIF1;C20orf67	Phosphorylated CTD-interacting factor 1	Q9H4Z3	0.76763	6.4829	0.00363734	18.93	75.316						1	S	0.00145286	24.63	78.932	_IEIPVTPTGQSVPSS(ph)PSIPGTPTLK_	15	2	1292.17	-0.5074	1653400	0
269	822	IPI:IPI00789101;IPI:IPI00789698;IPI:IPI00015029;IPI:IPI00908647;IPI:IPI00910575;IPI:IPI00910005	IPI:IPI00789101	IPI:IPI00789101	cDNA FLJ40895 fis, clone UTERU2002294, highly similar to Prostaglandin E synthase 3 (EC 5.3.99.3);Prostaglandin E synthase 3 (Cytosolic), isoform CRA_c;Prostaglandin E synthase 3;Cytosolic prostaglandin E2 synthase;Telomerase-binding protein p23;Progesterone receptor complex p23;cDNA FLJ77524, highly similar to Homo sapiens prostaglandin E synthase 3 (cytosolic) (PTGES3), mRNA;Prostaglandin E syn…	PTGES3;hCG_2016483;PTGES3;P23;TEBP;hCG_2016483	Prostaglandin E synthase 3 (Cytosolic), isoform CRA_c;19 kDa protein;Prostaglandin E synthase 3;cDNA FLJ59942, highly similar to Prostaglandin E synthase 3;cDNA FLJ59888, moderately similar to Prostaglandin E synthase 3;cDNA FLJ59832, moderately similar to	B3KUY2;Q15185;A8K7D0;B4DP11;B4DHP2;B4DDC6	1	92.2588	4.63832e-18	46.99	172.23						1	S	4.63832e-18	46.99	172.23	_DWEDDS(ph)DEDMSNFDR_	6	2	978.317	-0.063	254940	0
272	77	IPI:IPI00015287	IPI:IPI00015287	IPI:IPI00015287	Docking protein 1;Downstream of tyrosine kinase 1;p62(dok);pp62;cDNA FLJ31382 fis, clone NHNPC2000187, highly similar to Docking protein 1 (Downstream of tyrosine kinase 1);cDNA FLJ55693, highly similar to Docking protein 1 (Downstream of tyrosinekinase 1);DOK1 protein;cDNA FLJ45184 fis, highly similar to Docking protein 1 (Downstream of tyrosine kinase 1);cDNA FLJ45754 fis, clone LYMPB2002806, h…	DOK1	Isoform 1 of Docking protein 1	Q99704-1;Q99704;B3KP83;B4DJN1;Q14CB2;Q2TA81;Q53GP8	1	94.3023	0.00328003	34.67	94.302	1	94.3023	0.00328003	26.14	94.302	1	S	0.00328003	26.14	94.302	_ADS(ph)HEGEVAEGK_	3	2	654.759	-0.090447	15027000	9156100
274	2570	IPI:IPI00015538;IPI:IPI00871931	IPI:IPI00015538	IPI:IPI00015538	Serine/threonine-protein kinase D3;Protein kinase C nu type;nPKC-nu;Protein kinase EPK2;cDNA FLJ14679 fis, clone NT2RP2004232, highly similar to Serine/threonine-protein kinase D3 (EC 2.7.11.13);Protein kinase D3, isoform CRA_a;Putative uncharacterized protein PRKCN;Serine/threonine-protein kinase D3;Protein kinase C nu type;nPKC-nu;Protein kinase EPK2;Protein-serine/threonine kinase	PRKD3;EPK2;PRKCN;hCG_16899;PRKD3;EPK2;PRKCN	Isoform 1 of Serine/threonine-protein kinase D3;Isoform 2 of Serine/threonine-protein kinase D3	O94806-1;O94806;B3KNJ2;Q53TR7;O94806-2;Q15451	0.976099	16.2027	0.0139672	28.5	83.862						1	S	0.0139672	28.5	83.862	_RLS(ph)NVSLPGPGLSVPR_	3	2	864.961	0.49824	286740	0
274	2570	IPI:IPI00015538;IPI:IPI00871931	IPI:IPI00015538	IPI:IPI00015538	Serine/threonine-protein kinase D3;Protein kinase C nu type;nPKC-nu;Protein kinase EPK2;cDNA FLJ14679 fis, clone NT2RP2004232, highly similar to Serine/threonine-protein kinase D3 (EC 2.7.11.13);Protein kinase D3, isoform CRA_a;Putative uncharacterized protein PRKCN;Serine/threonine-protein kinase D3;Protein kinase C nu type;nPKC-nu;Protein kinase EPK2;Protein-serine/threonine kinase	PRKD3;EPK2;PRKCN;hCG_16899;PRKD3;EPK2;PRKCN	Isoform 1 of Serine/threonine-protein kinase D3;Isoform 2 of Serine/threonine-protein kinase D3	O94806-1;O94806;B3KNJ2;Q53TR7;O94806-2;Q15451	0.91575	10.3623	0.0139672	28.5	83.862						1	S	0.0139672	28.5	83.862	_RLSNVS(ph)LPGPGLSVPR_	6	3	576.977	0.40609	163540	0
274	2917	IPI:IPI00015538;IPI:IPI00782950;IPI:IPI00014878;IPI:IPI00646409;IPI:IPI00893805	IPI:IPI00015538	IPI:IPI00015538	Serine/threonine-protein kinase D3;Protein kinase C nu type;nPKC-nu;Protein kinase EPK2;cDNA FLJ14679 fis, clone NT2RP2004232, highly similar to Serine/threonine-protein kinase D3 (EC 2.7.11.13);Protein kinase D3, isoform CRA_a;Putative uncharacterized protein PRKCN;Serine/threonine-protein kinase D1;nPKC-D1;Protein kinase D;Protein kinase C mu type;nPKC-mu;Protein kinase D1;Putative uncharacteri…	PRKD3;EPK2;PRKCN;hCG_16899;PRKD1;PKD;PKD1;PRKCM;PRKD1;PRKD1	Isoform 1 of Serine/threonine-protein kinase D3;Protein kinase D1;Putative uncharacterized protein PRKD1;Putative uncharacterized protein PRKD1;Protein	O94806-1;O94806;B3KNJ2;Q53TR7;Q15139;Q1KKQ2;A8MQU9;A8MYR5	0.994578	22.6383	0.0202632	8.34	81.338						1	S	0.0202632	8.34	81.338	_S(ph)VVGTPAYLAPEVLR_	1	2	826.426	0.35655	271340	0
275	2975	IPI:IPI00807364;IPI:IPI00028718;IPI:IPI00646028;IPI:IPI00607808;IPI:IPI00015580	IPI:IPI00807364	IPI:IPI00807364	Formin-binding protein 1-like;Transducer of Cdc42-dependent actin assembly protein 1;Formin-binding protein 1-like;Transducer of Cdc42-dependent actin assembly protein 1;Formin-binding protein 1-like;Transducer of Cdc42-dependent actin assembly protein 1;Putative uncharacterized protein FNBP1L;cDNA FLJ61686;cDNA FLJ50855;Formin-binding protein 1-like;Transducer of Cdc42-dependent actin assembly p…	FNBP1L;C1orf39;TOCA1;FNBP1L;C1orf39;TOCA1;FNBP1L;C1orf39;TOCA1;FNBP1L;C1orf39;TOCA1;FNBP1L;C1orf39;TOCA1	Isoform 1 of Formin-binding protein 1-like;Isoform 5 of Formin-binding protein 1-like;Isoform 2 of Formin-binding protein 1-like;Isoform 4 of Formin-binding protein 1-like;Isoform 3 of Formin-binding protein 1-like	Q5T0N5-1;Q5T0N5;Q5T0N5-5;Q5T0N5-2;A6NDI6;B4DSI7;B4DSW1;Q5T0N5-4;B4DKY5;Q5T0N5-3	0.998871	29.5258	0.0332765	28.35	80.229						1	S	0.00198306	37.06	114.6	_TIS(ph)DGTISASK_	3	2	580.266	-0.068389	483180	0
276	337	IPI:IPI00015602;IPI:IPI00791887	IPI:IPI00015602	IPI:IPI00015602	Mitochondrial import receptor subunit TOM70;Mitochondrial precursor proteins import receptor;Translocase of outer membrane 70 kDa subunit;cDNA FLJ90621 fis, clone PLACE1002547, highly similar to Mitochondrial proteins import receptor;cDNA FLJ57240, highly similar to Mitochondrial proteins import receptor	TOMM70A;KIAA0719	Mitochondrial import receptor subunit TOM70;25 kDa protein	O94826;B3KQK5;B4DZ87;Q6P0M2	0.9763	16.1484	0.00248898	21.74	78.505	0.978875	16.6593	0.00120242	14.2	80.238	1	S	0.00120242	14.2	80.238	_AS(ph)PAPGSGHPEGPGAHLDMNSLDR_	2	3	817.357	-0.053741	6315000	1695300
279	1198	IPI:IPI00015952;IPI:IPI00782985	IPI:IPI00015952	IPI:IPI00015952	Eukaryotic translation initiation factor 4 gamma 2;p97;Death-associated protein 5;cDNA FLJ59571, highly similar to Eukaryotic translation initiation factor 4gamma 2;Eukaryotic translation initiation factor 4 gamma, 2;Aging-associated protein 1;EIF4G2 protein;Eukaryotic translation initiation factor 4 gamma, 2, isoform CRA_a;Eukaryotic translation initiation factor 4 gamma, 2 variant;Eukaryotic tr…	EIF4G2;DAP5;OK/SW-cl.75;AAG1;hCG_1991788;EIF4G2	cDNA FLJ59571, highly similar to Eukaryotic translation initiation factor 4gamma 2;eukaryotic translation initiation factor 4 gamma, 2 isoform 2	P78344;B4DZF2;Q0VH01;Q2TU89;Q49A79;Q59G42;Q2NKW9	0.999996	53.5636	0.0948199	24.87	96.337						1	S	0.0948199	24.87	96.337	_FS(ph)PTMGR_	2	2	438.178	0.066853	448930	0
280	1190	IPI:IPI00016342	IPI:IPI00016342	IPI:IPI00016342	Ras-related protein Rab-7a;cDNA FLJ55895, highly similar to Ras-related protein Rab-7	RAB7A;RAB7	Ras-related protein Rab-7a	P51149;B4DPH9	1	99.3473	0.0217057	49.85	122.78	1	85.042	0.0297911	36.87	93.262	1	S	0.0217057	49.85	122.78	_FQS(ph)LGVAFYR_	3	2	634.297	0.64814	3952900	833880
281	2066	IPI:IPI00329547;IPI:IPI00016472	IPI:IPI00329547	IPI:IPI00329547	Zinc finger CCCH domain-containing protein 13;cDNA FLJ90443 fis, clone NT2RP3001061, highly similar to Zinc finger CCCH domain-containing protein 13;Zinc finger CCCH domain-containing protein 13;ZC3H13 protein;cDNA FLJ10953 fis, clone PLACE1000380, highly similar to Zinc finger CCCH domain-containing protein 13	ZC3H13;KIAA0853;ZC3H13;KIAA0853	Isoform 1 of Zinc finger CCCH domain-containing protein 13;Isoform 2 of Zinc finger CCCH domain-containing protein 13	Q5T200-1;Q5T200;B3KQG8;Q5T200-2;A0PJJ2;B3KMG8;Q32Q34;Q6PJ96	0.942547	12.1504	0.0148701	29.25	87.323						1	S	0.0148701	29.25	87.323	_LRS(ph)PSNDSAHR_	3	2	660.296	-0.38852	195490	0
281	2066	IPI:IPI00329547;IPI:IPI00016472	IPI:IPI00329547	IPI:IPI00329547	Zinc finger CCCH domain-containing protein 13;cDNA FLJ90443 fis, clone NT2RP3001061, highly similar to Zinc finger CCCH domain-containing protein 13;Zinc finger CCCH domain-containing protein 13;ZC3H13 protein;cDNA FLJ10953 fis, clone PLACE1000380, highly similar to Zinc finger CCCH domain-containing protein 13	ZC3H13;KIAA0853;ZC3H13;KIAA0853	Isoform 1 of Zinc finger CCCH domain-containing protein 13;Isoform 2 of Zinc finger CCCH domain-containing protein 13	Q5T200-1;Q5T200;B3KQG8;Q5T200-2;A0PJJ2;B3KMG8;Q32Q34;Q6PJ96	0.836625	7.09347	0.0148701	29.25	87.323						1	S	0.0148701	29.25	87.323	_LRSPS(ph)NDSAHR_	5	3	440.533	0.10492	345280	0
281	2788	IPI:IPI00329547;IPI:IPI00016472	IPI:IPI00329547	IPI:IPI00329547	Zinc finger CCCH domain-containing protein 13;cDNA FLJ90443 fis, clone NT2RP3001061, highly similar to Zinc finger CCCH domain-containing protein 13;Zinc finger CCCH domain-containing protein 13;ZC3H13 protein;cDNA FLJ10953 fis, clone PLACE1000380, highly similar to Zinc finger CCCH domain-containing protein 13	ZC3H13;KIAA0853;ZC3H13;KIAA0853	Isoform 1 of Zinc finger CCCH domain-containing protein 13;Isoform 2 of Zinc finger CCCH domain-containing protein 13	Q5T200-1;Q5T200;B3KQG8;Q5T200-2;A0PJJ2;B3KMG8;Q32Q34;Q6PJ96	0.852537	9.6737	0.0115104	21.77	89.142						1	S	0.00196522	20.67	104.21	_SLS(ph)PSHLTEDR_	3	2	661.293	-0.49397	412080	0
283	1476	IPI:IPI00016597;IPI:IPI00798061;IPI:IPI00797404	IPI:IPI00016597	IPI:IPI00016597	Ceroid-lipofuscinosis neuronal protein 6;Ceroid-lipofuscinosis, neuronal 6, late infantile, variant, isoform CRA_a;cDNA FLJ78017, highly similar to Homo sapiens ceroid-lipofuscinosis, neuronal 6, late infantile, variant, mRNA;cDNA FLJ57025, highly similar to Ceroid-lipofuscinosis neuronal protein 6;cDNA FLJ90272 fis, clone NT2RP1000050, highly similar to Ceroid-lipofuscinosis neuronal protein 6	CLN6;hCG_23813	Ceroid-lipofuscinosis neuronal protein 6;29 kDa protein;23 kDa protein	Q9NWW5;A8K560;B4DDH6;Q8NCG1	0.998285	27.6488	0.00198306	53.25	114.6	0.997784	26.534	0.00266988	42.6	101.64	1	S	0.00198306	53.25	114.6	_HGS(ph)VSADEAAR_	3	2	590.243	-1.1631	19423000	3297500
283	2449	IPI:IPI00016597;IPI:IPI00798061;IPI:IPI00797404;IPI:IPI00795971	IPI:IPI00016597	IPI:IPI00016597	Ceroid-lipofuscinosis neuronal protein 6;Ceroid-lipofuscinosis, neuronal 6, late infantile, variant, isoform CRA_a;cDNA FLJ78017, highly similar to Homo sapiens ceroid-lipofuscinosis, neuronal 6, late infantile, variant, mRNA;cDNA FLJ57025, highly similar to Ceroid-lipofuscinosis neuronal protein 6;cDNA FLJ90272 fis, clone NT2RP1000050, highly similar to Ceroid-lipofuscinosis neuronal protein 6	CLN6;hCG_23813	Ceroid-lipofuscinosis neuronal protein 6;29 kDa protein;23 kDa protein;18 kDa protein	Q9NWW5;A8K560;B4DDH6;Q8NCG1	0.999824	37.5454	0.340106	17.05	43.813						1	S	0.0695202	20.36	61.212	_QHLGATGGPGAQLGAS(ph)FLQAR_	16	3	706.348	0.33056	249070	0
284	2451	IPI:IPI00016610	IPI:IPI00016610	IPI:IPI00016610	Poly(rC)-binding protein 1;Alpha-CP1;Nucleic acid-binding protein SUB2.3;Poly(RC) binding protein 1;Putative uncharacterized protein PCBP1;cDNA, FLJ94964, highly similar to Homo sapiens poly(rC) binding protein 1 (PCBP1), mRNA	PCBP1;hCG_1776997	Poly(rC)-binding protein 1	Q15365;Q53SS8	0.112518	-8.96887	6.99513e-09	55.49	130.94	0.843182	7.31308	6.95153e-09	47.03	130.98	1	S	6.95153e-09	47.03	130.98	_QICLVM(ox)LETLS(ph)QSPQGR_	11	3	685.992	0.27303	0	481980
284	2451	IPI:IPI00016610	IPI:IPI00016610	IPI:IPI00016610	Poly(rC)-binding protein 1;Alpha-CP1;Nucleic acid-binding protein SUB2.3;Poly(RC) binding protein 1;Putative uncharacterized protein PCBP1;cDNA, FLJ94964, highly similar to Homo sapiens poly(rC) binding protein 1 (PCBP1), mRNA	PCBP1;hCG_1776997	Poly(rC)-binding protein 1	Q15365;Q53SS8	0.999767	36.324	6.99513e-09	55.49	130.94	0.991939	20.9019	6.95153e-09	47.03	130.98	1	S	6.95153e-09	47.03	130.98	_QICLVM(ox)LETLSQS(ph)PQGR_	13	2	1028.48	0.11612	1440300	1427100
286	1752;1986	IPI:IPI00016670	IPI:IPI00016670	IPI:IPI00016670	UPF0404 protein C11orf59;cDNA FLJ51311	C11orf59;PP7157	UPF0404 protein C11orf59	Q6IAA8;B4DUK2	0.915676	10.8439	0.0518361	16.01	77.282	0.333333	0	0.249255	7.09	61.999	1	S	0.0518361	16.01	77.282	_KLLLDPSS(ph)PPTK_	8	2	688.365	1.0569	167040	0
287	1678	IPI:IPI00016676	IPI:IPI00016676	IPI:IPI00016676	Mitochondrial import receptor subunit TOM20 homolog;Mitochondrial 20 kDa outer membrane protein;Outer mitochondrial membrane receptor Tom20	TOMM20;KIAA0016	Mitochondrial import receptor subunit TOM20 homolog	Q15388	0.994292	22.4102	0.0410243	34.12	76.827						1	S	0.0410243	34.12	76.827	_IVS(ph)AQSLAEDDVE_	3	2	728.316	0.22199	472160	0
289	56	IPI:IPI00016802	IPI:IPI00016802	IPI:IPI00016802	NAD-dependent deacetylase sirtuin-1;SIR2-like protein 1;cDNA FLJ76335, highly similar to Homo sapiens sirtuin (silent mating type information regulation 2 homolog) 1 (S. cerevisiae), mRNA	SIRT1;SIR2L1	NAD-dependent deacetylase sirtuin-1	Q96EB6;A8K128	0.906136	9.84695	0.00321912	18.58	80.469						1	S	0.00321912	18.58	80.469	_(ac)ADEAALALQPGGS(ph)PSAAGADR_	13	2	1023.96	-0.34293	327900	0
290	2476	IPI:IPI00646839;IPI:IPI00016910;IPI:IPI00910003;IPI:IPI00873286;IPI:IPI00740719	IPI:IPI00646839	IPI:IPI00646839	Putative uncharacterized protein EIF3CL;Eukaryotic translation initiation factor 3 subunit C;Eukaryotic translation initiation factor 3 subunit 8;eIF3 p110;Cell migration-inducing protein 17;cDNA FLJ30804 fis, clone FEBRA2001267, highly similar to Eukaryotic translation initiation factor 3 subunit 8;cDNA FLJ54488, highly similar to Eukaryotic translation initiation factor 3 subunit 8;cDNA FLJ5545…	EIF3CL;EIF3C;EIF3S8;EIF3CL	Putative uncharacterized protein EIF3CL;Eukaryotic translation initiation factor 3 subunit C;cDNA FLJ53378, highly similar to Eukaryotic translation initiation factor 3 subunit 8;cDNA FLJ55750, highly similar to Eukaryotic translation initiation factor 3 s	B5ME19;Q99613;A1KYQ7;B2RXG3;B3KNZ4;B4DDN4;B4DVQ5;B4E1D5;B4E2Z6;Q3B7B9;B4DVU3;B4DRU0	0.999991	50.5787	0.155711	13.04	63.076						1	S	0.0192943	25.24	82.645	_QPLLLS(ph)EDEEDTKR_	6	2	876.906	-0.32796	2249100	0
291	459	IPI:IPI00016932	IPI:IPI00016932	IPI:IPI00016932	Phosphatidylinositol-3,4,5-trisphosphate 5-phosphatase 2;SH2 domain-containing inositol-5'-phosphatase 2;Inositol polyphosphate phosphatase-like protein 1;Protein 51C;Inositol polyphosphate phosphatase-like 1;Inositol polyphosphate phosphatase-like 1, isoform CRA_b	INPPL1;SHIP2;hCG_23232	Isoform 1 of Phosphatidylinositol-3,4,5-trisphosphate 5-phosphatase 2	O15357-1;O15357;B2RTX5	1	91.5838	0.00800002	14.83	91.584	1	109.29	0.000340954	17.13	109.29	1	S	0.000340954	17.13	109.29	_DAS(ph)DGEDEKPPLPPR_	3	2	851.87	0.22937	963040	363480
293	2521	IPI:IPI00789551;IPI:IPI00017297	IPI:IPI00789551	IPI:IPI00789551	Putative uncharacterized protein MATR3;Matrin-3;cDNA FLJ10526 fis, clone NT2RP2000931, highly similar to Matrin-3;cDNA FLJ55637, highly similar to Matrin-3;cDNA FLJ53172, highly similar to Matrin-3;Putative uncharacterized protein DKFZp686K0542;Putative uncharacterized protein DKFZp686K23100;Clone CDABP0107 mRNA sequence	MATR3;MATR3;KIAA0723;DKFZp686K0542;DKFZp686K23100	Putative uncharacterized protein MATR3;Matrin-3	A8MXP9;P43243;B3KM87;B4DF66;B4DRS1;Q5CZA7;Q68D11;Q9H4N1	1	100.906	0.0800503	32.18	100.91						1	S	0.0385568	33.13	110.43	_RDS(ph)FDDR_	3	2	495.687	-0.55943	13815000	0
295	804	IPI:IPI00414058;IPI:IPI00873601;IPI:IPI00220242;IPI:IPI00017330;IPI:IPI00465441;IPI:IPI00908958	IPI:IPI00414058	IPI:IPI00414058	G protein-coupled receptor kinase 5;G protein-coupled receptor kinase GRK5;cDNA FLJ51728, highly similar to G protein-coupled receptor kinase 5 (EC 2.7.11.16);GRK5 protein;cDNA, FLJ93477, highly similar to Homo sapiens G protein-coupled receptor kinase 5 (GRK5), mRNA;G protein-coupled receptor kinase 6;G protein-coupled receptor kinase GRK6;cDNA FLJ32135 fis, clone PEBLM2000333, highly similar to…	GRK5;GPRK5;GRK6;GPRK6;GRK6;GPRK6	G protein-coupled receptor kinase 5;cDNA, FLJ93477, highly similar to Homo sapiens G protein-coupled receptor kinase 5 (GRK5), mRNA;Isoform GRK6B of G protein-coupled receptor kinase 6;Isoform GRK6A of G protein-coupled receptor kinase 6;G protein-coupled	P34947;B4DWB2;Q24JT8;B2R7K0;P43250-2;P43250;B3KPS5;Q96AD6;P43250-1;B4DPB3	0.5	0	2.60436e-05	42.94	136.16	0.996908	25.0844	5.09019e-06	42.84	144.38	1	S	8.01978e-07	51.65	151.27	_DVLDIEQFS(ph)TVK_	9	2	737.347	0.53419	1144600	75473
298	1143	IPI:IPI00017451;IPI:IPI00470590;IPI:IPI00878677	IPI:IPI00017451	IPI:IPI00017451	Splicing factor 3 subunit 1;Spliceosome-associated protein 114;SF3a120;cDNA FLJ55438, highly similar to Splicing factor 3 subunit 1	SF3A1;SAP114	Splicing factor 3 subunit 1;splicing factor 3a, subunit 1, 120kDa isoform 2;29 kDa protein	Q15459;B4E091	0.999879	39.1765	0.0130111	14.95	71.879						1	S	0.000198062	24.46	90.861	_FGESEEVEM(ox)EVES(ph)DEEDDKQEK_	13	3	905.013	0.083797	1938400	0
302	258	IPI:IPI00872152;IPI:IPI00017659;IPI:IPI00844315	IPI:IPI00872152	IPI:IPI00872152	Capz-interacting protein;Protein kinase substrate CapZIP;RCSD domain-containing protein 1;RCSD domain containing 1;Capz-interacting protein;Protein kinase substrate CapZIP;RCSD domain-containing protein 1;RCSD domain containing 1	RCSD1;CAPZIP;RP3-503M14.1-001;RCSD1;CAPZIP;RP3-503M14.1-005	54 kDa protein;Isoform 1 of Capz-interacting protein;Isoform 2 of Capz-interacting protein	Q6JBY9-1;Q6JBY9;B1AK48;Q6JBY9-2;Q5TGW6	0.995575	28.2927	0.000242003	23.56	98.156	0.986794	19.6708	0.00107186	23.64	91.961	1	S	0.000242003	23.56	98.156	_AM(ox)VSPFHS(ph)PPSTPSSPGVR_	8	3	678.643	-0.38707	389240	139990
302	258	IPI:IPI00872152;IPI:IPI00017659;IPI:IPI00844315	IPI:IPI00872152	IPI:IPI00872152	Capz-interacting protein;Protein kinase substrate CapZIP;RCSD domain-containing protein 1;RCSD domain containing 1;Capz-interacting protein;Protein kinase substrate CapZIP;RCSD domain-containing protein 1;RCSD domain containing 1	RCSD1;CAPZIP;RP3-503M14.1-001;RCSD1;CAPZIP;RP3-503M14.1-005	54 kDa protein;Isoform 1 of Capz-interacting protein;Isoform 2 of Capz-interacting protein	Q6JBY9-1;Q6JBY9;B1AK48;Q6JBY9-2;Q5TGW6	0.855049	8.49029	0.000242003	23.56	98.156	0.00128003	-28.8701	0.00107186	23.64	91.961	1	S	0.000242003	23.56	98.156	_AMVSPFHSPPS(ph)TPSSPGVR_	11	3	673.312	0.0071705	333770	0
302	275	IPI:IPI00872152;IPI:IPI00017659;IPI:IPI00844315	IPI:IPI00872152	IPI:IPI00872152	Capz-interacting protein;Protein kinase substrate CapZIP;RCSD domain-containing protein 1;RCSD domain containing 1;Capz-interacting protein;Protein kinase substrate CapZIP;RCSD domain-containing protein 1;RCSD domain containing 1	RCSD1;CAPZIP;RP3-503M14.1-001;RCSD1;CAPZIP;RP3-503M14.1-005	54 kDa protein;Isoform 1 of Capz-interacting protein;Isoform 2 of Capz-interacting protein	Q6JBY9-1;Q6JBY9;B1AK48;Q6JBY9-2;Q5TGW6	0.989144	20.0692	0.00139928	34.44	97.813	0.999148	31.1577	0.00090251	69.9	100.88	1	S	0.00090251	69.9	100.88	_APGS(ph)PLSSEGAAGEGVR_	4	2	811.365	-0.15404	13104000	4227900
302	2048	IPI:IPI00872152;IPI:IPI00017659	IPI:IPI00872152	IPI:IPI00872152	Capz-interacting protein;Protein kinase substrate CapZIP;RCSD domain-containing protein 1;RCSD domain containing 1	RCSD1;CAPZIP;RP3-503M14.1-001	54 kDa protein;Isoform 1 of Capz-interacting protein	Q6JBY9-1;Q6JBY9;B1AK48	1	77.5283	1.54367e-05	48.12	109.24						1	S	1.54367e-05	48.12	109.24	_LQANLTFDPAALLPGAS(ph)PK_	17	2	1002.51	-0.12403	125250	0
302	2850	IPI:IPI00872152;IPI:IPI00017659;IPI:IPI00844315	IPI:IPI00872152	IPI:IPI00872152	Capz-interacting protein;Protein kinase substrate CapZIP;RCSD domain-containing protein 1;RCSD domain containing 1;Capz-interacting protein;Protein kinase substrate CapZIP;RCSD domain-containing protein 1;RCSD domain containing 1	RCSD1;CAPZIP;RP3-503M14.1-001;RCSD1;CAPZIP;RP3-503M14.1-005	54 kDa protein;Isoform 1 of Capz-interacting protein;Isoform 2 of Capz-interacting protein	Q6JBY9-1;Q6JBY9;B1AK48;Q6JBY9-2;Q5TGW6	0.92037	10.6289	0.0249953	13.48	81.548	0.89676	9.38827	0.103632	17.66	69.825	1	S	0.000147955	30.98	107.66	_SQS(ph)DCGELGDFR_	3	2	725.769	0.072735	3033700	996060
305	1145	IPI:IPI00383573;IPI:IPI00792072;IPI:IPI00017731;IPI:IPI00789164;IPI:IPI00879616;IPI:IPI00043524;IPI:IPI00880039;IPI:IPI00880201;IPI:IPI00797457;IPI:IPI00877708	IPI:IPI00383573	IPI:IPI00383573	H5;Septin;H5 variant;Septin-5;Peanut-like protein 1;Cell division control-related protein 1;cDNA FLJ60582, highly similar to Septin-5;HCG2002594, isoform CRA_a;cDNA FLJ31711 fis, clone NT2RI2006412, highly similar to Rattus norvegicus CDCrel-1A;HCG2002594, isoform CRA_e	SEPT5;CDCrel-1;SEPT5;PNUTL1;hCG_2002594;hCG_2002594	Septin (Fragment);Septin;Septin-5;cDNA FLJ60582, highly similar to Septin-5;35 kDa protein;Septin;38 kDa protein;34 kDa protein;29 kDa protein;Protein	Q7KYV2;Q99648;Q59GE1;Q99719;B4DJ62;Q96MY5	1	70.0032	0.00039086	19.46	93.011	1	66.181	0.000711058	21.49	89.189	1	S	0.00039086	19.46	93.011	_FGIHVYQFPECDS(ph)DEDEDFK_	13	3	853.002	0.48289	396230	169390
305	2174	IPI:IPI00383573;IPI:IPI00792072;IPI:IPI00017731;IPI:IPI00789164;IPI:IPI00879616	IPI:IPI00383573	IPI:IPI00383573	H5;Septin;H5 variant;Septin-5;Peanut-like protein 1;Cell division control-related protein 1;cDNA FLJ60582, highly similar to Septin-5;HCG2002594, isoform CRA_a	SEPT5;CDCrel-1;SEPT5;PNUTL1;hCG_2002594	Septin (Fragment);Septin;Septin-5;cDNA FLJ60582, highly similar to Septin-5;35 kDa protein	Q7KYV2;Q99648;Q59GE1;Q99719;B4DJ62	0.999999	59.6165	0.000242003	29.09	98.156	0.999337	31.9871	0.134026	14.11	56.951	1	S	3.98655e-08	18.81	124.42	_M(ox)ES(ph)PIPILPLPTPDAETEK_	3	2	1087.52	-0.42635	637510	53717
306	61	IPI:IPI00017763;IPI:IPI00789437;IPI:IPI00798071;IPI:IPI00788840;IPI:IPI00790016	IPI:IPI00017763	IPI:IPI00017763	Nucleosome assembly protein 1-like 4;Nucleosome assembly protein 2;Putative uncharacterized protein NAP1L4;cDNA, FLJ92975, highly similar to Homo sapiens nucleosome assembly protein 1-like 4 (NAP1L4), mRNA;cDNA FLJ59403, highly similar to Nucleosome assembly protein 1-like 4;Nucleosome assembly protein 1-like 4;Putative uncharacterized protein NAP1L4	NAP1L4;NAP2;NAP1L4	cDNA FLJ59403, highly similar to Nucleosome assembly protein 1-like 4;32 kDa protein;Putative uncharacterized protein NAP1L4;20 kDa protein;6 kDa protein	Q99733;A8MZ22;B2R6J4;B4DS05;A8CGI3;A8MXH2	0.787893	5.6992	0.000338204	26.33	101.93						1	S	0.000338204	26.33	101.93	_(ac)ADHSFSDGVPS(ph)DSVEAAK_	11	2	970.899	1.262	382620	0
306	933	IPI:IPI00017763;IPI:IPI00789437;IPI:IPI00798071;IPI:IPI00788840	IPI:IPI00017763	IPI:IPI00017763	Nucleosome assembly protein 1-like 4;Nucleosome assembly protein 2;Putative uncharacterized protein NAP1L4;cDNA, FLJ92975, highly similar to Homo sapiens nucleosome assembly protein 1-like 4 (NAP1L4), mRNA;cDNA FLJ59403, highly similar to Nucleosome assembly protein 1-like 4;Nucleosome assembly protein 1-like 4;Putative uncharacterized protein NAP1L4	NAP1L4;NAP2;NAP1L4	cDNA FLJ59403, highly similar to Nucleosome assembly protein 1-like 4;32 kDa protein;Putative uncharacterized protein NAP1L4;20 kDa protein	Q99733;A8MZ22;B2R6J4;B4DS05;A8CGI3;A8MXH2	0.870472	8.29776	0.00565331	27.36	71.98						1	S	0.00565331	27.36	71.98	_EFITGDVEPTDAESEWHS(ph)ENEEEEK_	18	3	1006.07	-0.035175	2159500	0
317	280	IPI:IPI00168849;IPI:IPI00395401;IPI:IPI00018804;IPI:IPI00807460;IPI:IPI00645818	IPI:IPI00168849	IPI:IPI00168849	Cdc42-interacting protein 4;Thyroid receptor-interacting protein 10;Protein Felic;Salt tolerant protein;Cdc42-interacting protein 4;Thyroid receptor-interacting protein 10;Protein Felic;Salt tolerant protein;Cdc42-interacting protein 4;Thyroid receptor-interacting protein 10;Protein Felic;Salt tolerant protein;Salt-tolerant protein;Thyroid hormone receptor interactor 10, isoform CRA_e;cDNA, FLJ93…	TRIP10;CIP4;STOT;STP;TRIP10;CIP4;STOT;STP;TRIP10;CIP4;STOT;STP;hCG_23056;TRIP10;CIP4;STOT;STP;TRIP10;CIP4;STOT;STP	Isoform 1 of Cdc42-interacting protein 4;Isoform 3 of Cdc42-interacting protein 4;Isoform 2 of Cdc42-interacting protein 4;Isoform 4 of Cdc42-interacting protein 4;Isoform 5 of Cdc42-interacting protein 4	Q15642-1;Q15642;Q15642-3;Q15642-2;A7VJC9;B2R8A6;Q15642-4;Q15642-5	0.912179	10.833	0.00251848	17.47	90.653	0.972849	18.6447	0.017707	11.88	75.819	1	S	0.00251848	17.47	90.653	_APS(ph)DSSLGTPSDGRPELR_	3	2	961.436	0.034969	1035400	1433500
322	1521	IPI:IPI00019169;IPI:IPI00644418	IPI:IPI00019169	IPI:IPI00019169	SH3 domain GRB2-like 1;SH3-domain GRB2-like 1;SH3GL1 protein;SH3-domain GRB2-like 1, isoform CRA_b;cDNA, FLJ96508, Homo sapiens SH3-domain GRB2-like 1 (SH3GL1), mRNA;SH3-containing Grb-2-like 1 protein;cDNA FLJ58609, highly similar to SH3-containing GRB2-like protein 1;SH3GL1 protein	SH3GL1;hCG_21932;SH3GL1	cDNA, FLJ96508, Homo sapiens SH3-domain GRB2-like 1 (SH3GL1), mRNA;cDNA FLJ58609, highly similar to SH3-containing GRB2-like protein 1	Q6FGM0;Q9UQD4;B4DRA1;Q9BVL7;Q9BWP4	0.975256	16.0879	0.00797199	37.21	110.24	0.958367	13.8391	0.0702778	27.57	83.229	1	S	0.00797199	37.21	110.24	_IAASSS(ph)FR_	6	2	459.708	-2.0645	0	475840
323	1693	IPI:IPI00019205	IPI:IPI00019205	IPI:IPI00019205	Enhanced at puberty protein 1	EAP1;C14orf4;KIAA1865;My039	Enhanced at puberty protein 1	Q9H1B7	0.999949	42.8812	0.07983	15.33	68.893						1	S	0.00800002	21.43	91.584	_KAS(ph)PEPPDSAEGALK_	3	2	788.866	0.17316	1104100	0
326	1372	IPI:IPI00019372	IPI:IPI00019372	IPI:IPI00019372	Serglycin;Secretory granule proteoglycan core protein;Platelet proteoglycan core protein;Hematopoetic proteoglycan core protein;Proteoglycan 1, secretory granule, isoform CRA_a;cDNA, FLJ92139, Homo sapiens proteoglycan 1, secretory granule (PRG1), mRNA	SRGN;PRG;PRG1;hCG_96142	Serglycin	P10124;B2R4L7	1	63.0734	0.11662	15.87	63.073						1	S	0.11662	15.87	63.073	_GPM(ox)FELLPGES(ph)NKIPR_	11	3	627.637	-0.36067	107550	0
329	1977	IPI:IPI00019382	IPI:IPI00019382	IPI:IPI00019382	Leukotriene B4 receptor 1;P2Y purinoceptor 7;Chemoattractant receptor-like 1;G-protein coupled receptor 16;Leukotriene B4 receptor	LTB4R;BLT;BLT1;BLTR;CMKRL1;GPR16;P2RY7	Leukotriene B4 receptor 1	Q15722;Q53XV5	0.985172	22.615	1.20664e-05	45.03	114.89	0.943129	12.5055	1.78081e-06	38.35	123.72	1	S	1.6427e-06	47.61	124.98	_LLEGTGS(ph)EASSTR_	7	2	694.309	-0.27606	986570	340790
332	508	IPI:IPI00019502;IPI:IPI00395772;IPI:IPI00742780	IPI:IPI00019502	IPI:IPI00019502	Myosin-9;Myosin heavy chain 9;Myosin heavy chain, non-muscle IIa;Non-muscle myosin heavy chain IIa;Cellular myosin heavy chain, type A;Non-muscle myosin heavy chain A;cDNA FLJ77145, highly similar to Homo sapiens myosin, heavy polypeptide 9, non-muscle (MYH9), mRNA;cDNA FLJ57040, highly similar to Myosin-9;Non-muscle myosin heavy polypeptide 9;MYH9 variant protein;Myosin, heavy polypeptide 9, non…	MYH9;hCG_41454;MYH9;FLJ00279	Isoform 1 of Myosin-9;Isoform 2 of Myosin-9;FLJ00279 protein (Fragment)	P35579-1;P35579;A8K6E4;B4E3S1;Q60FE2;Q86XU5;Q99529;P35579-2;Q2PS10;Q9UMJ0;Q6ZNL4	0.971808	15.3746	1.30193e-13	73.62	173.23	0.993304	21.7125	1.95904e-08	51.91	150.4	1	S	1.30193e-13	73.62	173.23	_DELADEIANSS(ph)GK_	11	2	714.798	0.062909	6866000	4998900
332	992	IPI:IPI00019502	IPI:IPI00019502	IPI:IPI00019502	Myosin-9;Myosin heavy chain 9;Myosin heavy chain, non-muscle IIa;Non-muscle myosin heavy chain IIa;Cellular myosin heavy chain, type A;Non-muscle myosin heavy chain A;cDNA FLJ77145, highly similar to Homo sapiens myosin, heavy polypeptide 9, non-muscle (MYH9), mRNA;cDNA FLJ57040, highly similar to Myosin-9;Non-muscle myosin heavy polypeptide 9;MYH9 variant protein;Myosin, heavy polypeptide 9, non…	MYH9;hCG_41454	Isoform 1 of Myosin-9	P35579-1;P35579;A8K6E4;B4E3S1;Q60FE2;Q86XU5;Q99529	1	79.2621	0.000224069	32.36	106.4						1	S	0.000224069	32.36	106.4	_ELESQISELQEDLES(ph)ER_	15	2	1057.46	-0.73148	200370	0
332	1223;1224;1225;1724;1725	IPI:IPI00019502;IPI:IPI00395772;IPI:IPI00742780	IPI:IPI00019502	IPI:IPI00019502	Myosin-9;Myosin heavy chain 9;Myosin heavy chain, non-muscle IIa;Non-muscle myosin heavy chain IIa;Cellular myosin heavy chain, type A;Non-muscle myosin heavy chain A;cDNA FLJ77145, highly similar to Homo sapiens myosin, heavy polypeptide 9, non-muscle (MYH9), mRNA;cDNA FLJ57040, highly similar to Myosin-9;Non-muscle myosin heavy polypeptide 9;MYH9 variant protein;Myosin, heavy polypeptide 9, non…	MYH9;hCG_41454;MYH9;FLJ00279	Isoform 1 of Myosin-9;Isoform 2 of Myosin-9;FLJ00279 protein (Fragment)	P35579-1;P35579;A8K6E4;B4E3S1;Q60FE2;Q86XU5;Q99529;P35579-2;Q2PS10;Q9UMJ0;Q6ZNL4	1	104.244	1.99161e-07	25.31	106.32	1	108.716	1.548e-06	35	108.72	1	S	9.26812e-17	40.59	151.26	_KGAGDGS(ph)DEEVDGKADGAEAK_	7	2	1043.43	0.056305	297110000	304320000
332	1596;1597	IPI:IPI00019502;IPI:IPI00395772	IPI:IPI00019502	IPI:IPI00019502	Myosin-9;Myosin heavy chain 9;Myosin heavy chain, non-muscle IIa;Non-muscle myosin heavy chain IIa;Cellular myosin heavy chain, type A;Non-muscle myosin heavy chain A;cDNA FLJ77145, highly similar to Homo sapiens myosin, heavy polypeptide 9, non-muscle (MYH9), mRNA;cDNA FLJ57040, highly similar to Myosin-9;Non-muscle myosin heavy polypeptide 9;MYH9 variant protein;Myosin, heavy polypeptide 9, non…	MYH9;hCG_41454;MYH9	Isoform 1 of Myosin-9;Isoform 2 of Myosin-9	P35579-1;P35579;A8K6E4;B4E3S1;Q60FE2;Q86XU5;Q99529;P35579-2;Q2PS10;Q9UMJ0	0.520654	0.359008	0.0802001	12.31	58.831	0.793445	5.84482	0.00252754	14.13	84.169	1	S	7.50145e-05	23.91	94.688	_IIGLDQVAGMS(ph)ETALPGAFK_	11	2	1049.52	-0.36592	168100	70941
336	1504;3188	IPI:IPI00019642;IPI:IPI00872646;IPI:IPI00246616	IPI:IPI00019642	IPI:IPI00019642	CAP-Gly domain-containing linker protein 2;Cytoplasmic linker protein 2;Cytoplasmic linker protein 115;Williams-Beuren syndrome chromosomal region 4 protein;CAP-Gly domain-containing linker protein 2;Cytoplasmic linker protein 2;Cytoplasmic linker protein 115;Williams-Beuren syndrome chromosomal region 4 protein;CAP-GLY domain containing linker protein 2;Cytoplasmic linker 2, isoform CRA_a;Cytopl…	CLIP2;CYLN2;KIAA0291;WBSCR4;WSCR4;CLIP2;CYLN2;KIAA0291;WBSCR4;WSCR4;hCG_18038	Isoform 1 of CAP-Gly domain-containing linker protein 2;116 kDa protein;Isoform 2 of CAP-Gly domain-containing linker protein 2	Q9UDT6-1;Q9UDT6;Q9UDT6-2;A7E2F7;Q7Z5B7	1	77.6625	0.0909288	17.2	89.775	1	42.2105	0.441018	11.67	61.006	1	S	0.0909288	17.2	89.775	_VLLLEANRHS(ph)PGPER_	10	3	589.968	-0.26108	1318800	1031300
336	1739	IPI:IPI00019642;IPI:IPI00872646;IPI:IPI00246616;IPI:IPI00013455;IPI:IPI00027172;IPI:IPI00217113;IPI:IPI00747225	IPI:IPI00019642	IPI:IPI00019642	CAP-Gly domain-containing linker protein 2;Cytoplasmic linker protein 2;Cytoplasmic linker protein 115;Williams-Beuren syndrome chromosomal region 4 protein;CAP-Gly domain-containing linker protein 2;Cytoplasmic linker protein 2;Cytoplasmic linker protein 115;Williams-Beuren syndrome chromosomal region 4 protein;CAP-GLY domain containing linker protein 2;Cytoplasmic linker 2, isoform CRA_a;Cytopl…	CLIP2;CYLN2;KIAA0291;WBSCR4;WSCR4;CLIP2;CYLN2;KIAA0291;WBSCR4;WSCR4;hCG_18038;CLIP1;CLIP-170;CLIP1;CYLN1;RSN;CLIP1;CYLN1;RSN	Isoform 1 of CAP-Gly domain-containing linker protein 2;116 kDa protein;Isoform 2 of CAP-Gly domain-containing linker protein 2;CLIP1 protein;Isoform Long of CAP-Gly domain-containing linker protein 1;Isoform Short of CAP-Gly domain-containing linker prote	Q9UDT6-1;Q9UDT6;Q9UDT6-2;A7E2F7;Q7Z5B7;A0AVD3;O43667;Q17RS4;P30622-1;P30622;Q29RG0;Q6P5Z9;P30622-2;B3KXA5;Q59GJ4	0.992213	21.3693	0.0104054	36.16	87.639	0.843167	7.43413	0.692961	8.81	46.001	1	S	0.0104054	36.16	87.639	_KIS(ph)GTTALQEALK_	3	2	720.379	-0.14553	2465100	151420
338	309	IPI:IPI00019848;IPI:IPI00641743;IPI:IPI00219326;IPI:IPI00847789	IPI:IPI00019848	IPI:IPI00019848	Host cell factor;HCF-1;C1 factor;VP16 accessory protein;VCAF;CFF;HCF N-terminal chain 1;HCF N-terminal chain 2;HCF N-terminal chain 3;HCF N-terminal chain 4;HCF N-terminal chain 5;HCF N-terminal chain 6;HCF C-terminal chain 1;HCF C-terminal chain 2;HCF C-terminal chain 3;HCF C-terminal chain 4;HCF C-terminal chain 5;HCF C-terminal chain 6;HCFC1 protein;Putative uncharacterized protein HCFC1;Host …	HCFC1;HCF1;HFC1;HCFC1;HCFC1;HCF1;HFC1;HCFC1;HCF1;HFC1	Isoform 1 of Host cell factor;Putative uncharacterized protein HCFC1;Isoform 2 of Host cell factor;Isoform 3 of Host cell factor	P51610-1;P51610;Q05C05;A6NEM2;P51610-2;P51610-3	0.997998	26.9776	0.00737367	22.26	86.344	0.999855	38.3956	0.00139928	21.86	97.813	1	S	6.99513e-09	49.3	130.94	_(ac)ASAVS(ph)PANLPAVLLQPR_	5	3	609.324	-0.48158	2066200	122110
338	395	IPI:IPI00019848;IPI:IPI00219326	IPI:IPI00019848	IPI:IPI00019848	Host cell factor;HCF-1;C1 factor;VP16 accessory protein;VCAF;CFF;HCF N-terminal chain 1;HCF N-terminal chain 2;HCF N-terminal chain 3;HCF N-terminal chain 4;HCF N-terminal chain 5;HCF N-terminal chain 6;HCF C-terminal chain 1;HCF C-terminal chain 2;HCF C-terminal chain 3;HCF C-terminal chain 4;HCF C-terminal chain 5;HCF C-terminal chain 6;HCFC1 protein;Host cell factor;HCF-1;C1 factor;VP16 access…	HCFC1;HCF1;HFC1;HCFC1;HCF1;HFC1	Isoform 1 of Host cell factor;Isoform 2 of Host cell factor	P51610-1;P51610;Q05C05;P51610-2	0.999798	39.9896	0.0265069	21.71	54.764						1	S	0.0265069	21.71	54.764	_AVTTVTQSTPVPGPSVPPPEELQVS(ph)PGPR_	25	3	1002.17	-0.030297	376130	0
339	47	IPI:IPI00220158;IPI:IPI00019901;IPI:IPI00376220;IPI:IPI00253279	IPI:IPI00220158	IPI:IPI00220158	Alpha-adducin;Erythrocyte adducin subunit alpha;Alpha-adducin;Erythrocyte adducin subunit alpha;Adducin 1 (Alpha);Adducin 1 (Alpha), isoform CRA_b;Adducin 1 (Alpha);Adducin 1 (Alpha), isoform CRA_e;cDNA FLJ61270, highly similar to Alpha-adducin;cDNA FLJ57858, highly similar to Homo sapiens adducin 1 (alpha) (ADD1), transcript variant 4, mRNA;Alpha-adducin;Erythrocyte adducin subunit alpha;ADD1 pr…	ADD1;ADDA;ADD1;ADDA;RP11-520M5.1-002;hCG_20629;ADD1;RP11-520M5.1-003;hCG_20629;ADD1;ADDA;RP11-520M5.1-001	Isoform 3 of Alpha-adducin;Isoform 1 of Alpha-adducin;adducin 1 (alpha) isoform d;Adducin 1	P35611-3;P35611;P35611-1;A2A3P0;A2A3N8;B4DI79;B4DPW4;P35611-2;Q16155;Q86XM2;Q96D30	0.992352	21.6039	0.00258255	33.2	99.815	0.504355	0.253258	0.245006	11.62	57.785	1	S	0.00258255	33.2	99.815	_AAVVTS(ph)PPPTTAPHK_	6	3	518.596	0.032795	11346000	1592300
339	1875;2410	IPI:IPI00220158;IPI:IPI00019901	IPI:IPI00220158	IPI:IPI00220158	Alpha-adducin;Erythrocyte adducin subunit alpha;Alpha-adducin;Erythrocyte adducin subunit alpha;Adducin 1 (Alpha);Adducin 1 (Alpha), isoform CRA_b	ADD1;ADDA;ADD1;ADDA;RP11-520M5.1-002;hCG_20629	Isoform 3 of Alpha-adducin;Isoform 1 of Alpha-adducin	P35611-3;P35611;P35611-1;A2A3P0	0.865084	8.08113	0.0264233	29.31	68.277						1	S	0.00578988	24.98	77.527	_PTLPDLS(ph)PDEPSEALGFPMLEK_	7	2	1232.07	-0.13505	522050	0
339	2823	IPI:IPI00220158;IPI:IPI00019901;IPI:IPI00376220;IPI:IPI00253279;IPI:IPI00794741	IPI:IPI00220158	IPI:IPI00220158	Alpha-adducin;Erythrocyte adducin subunit alpha;Alpha-adducin;Erythrocyte adducin subunit alpha;Adducin 1 (Alpha);Adducin 1 (Alpha), isoform CRA_b;Adducin 1 (Alpha);Adducin 1 (Alpha), isoform CRA_e;cDNA FLJ61270, highly similar to Alpha-adducin;cDNA FLJ57858, highly similar to Homo sapiens adducin 1 (alpha) (ADD1), transcript variant 4, mRNA;Alpha-adducin;Erythrocyte adducin subunit alpha;ADD1 pr…	ADD1;ADDA;ADD1;ADDA;RP11-520M5.1-002;hCG_20629;ADD1;RP11-520M5.1-003;hCG_20629;ADD1;ADDA;RP11-520M5.1-001;LA04NC01-25A3.2-001	Isoform 3 of Alpha-adducin;Isoform 1 of Alpha-adducin;adducin 1 (alpha) isoform d;Adducin 1;OTTHUMP00000041238	P35611-3;P35611;P35611-1;A2A3P0;A2A3N8;B4DI79;B4DPW4;P35611-2;Q16155;Q86XM2;Q96D30;Q4TT76	0.584698	1.48572	0.0252607	46.48	79.148	0.880719	8.89958	0.887372	22.05	40.496	1	S	0.010109	58.51	89.08	_S(ph)PGSPVGEGTGSPPK_	1	2	717.319	-0.20335	2491600	2446600
340	1770;2558	IPI:IPI00218019;IPI:IPI00019906;IPI:IPI00394877;IPI:IPI00394876;IPI:IPI00908477	IPI:IPI00218019	IPI:IPI00218019	Basigin;Leukocyte activation antigen M6;Collagenase stimulatory factor;Extracellular matrix metalloproteinase inducer;5F7;Tumor cell-derived collagenase stimulatory factor;OK blood group antigen;cDNA FLJ52708, highly similar to Basigin;Basigin;Leukocyte activation antigen M6;Collagenase stimulatory factor;Extracellular matrix metalloproteinase inducer;5F7;Tumor cell-derived collagenase stimulator…	BSG;UNQ6505/PRO21383;BSG;UNQ6505/PRO21383;hEMMPRIN;hCG_20562;BSG;BSG	Isoform 1 of Basigin;Isoform 2 of Basigin;basigin isoform 4;Putative uncharacterized protein BSG;cDNA FLJ52516, moderately similar to Basigin	P35613-1;P35613;B4DNE1;P35613-2;B4DY23;Q54A51;A6NJW1;A8MZ77;B4DL60	1	106.291	0.000227403	35.58	106.29	1	108.47	0.000160712	37.8	108.47	1	S	8.15707e-06	42.36	118.4	_RKPEDVLDDDDAGS(ph)APLK_	14	3	674.312	-0.046874	530180	185070
342	557	IPI:IPI00792743;IPI:IPI00019996;IPI:IPI00792073;IPI:IPI00171749;IPI:IPI00790825	IPI:IPI00792743	IPI:IPI00792743	SAFB-like transcription modulator;Modulator of estrogen-induced transcription;cDNA FLJ30633 fis, clone CTONG2002418, highly similar to Homo sapiens modulator of estrogen induced transcription, transcript variant 1, mRNA;cDNA FLJ78261;SAFB-like transcription modulator;Modulator of estrogen-induced transcription	SLTM;MET;SLTM;MET	Isoform 1 of SAFB-like transcription modulator;modulator of estrogen induced transcription isoform b;61 kDa protein;40 kDa protein;Isoform 2 of SAFB-like transcription modulator	Q9NWH9-1;Q9NWH9;B2RTX3;A8K5V8;Q9NWH9-2	1	119.274	9.11174e-05	37.77	119.27	1	105.568	0.000172993	36.05	105.57	1	S	9.11174e-05	37.77	119.27	_DGQDAIAQS(ph)PEK_	9	2	669.782	0.26765	4576900	1072700
342	2821	IPI:IPI00792743;IPI:IPI00019996;IPI:IPI00792073;IPI:IPI00791423;IPI:IPI00790299	IPI:IPI00792743	IPI:IPI00792743	SAFB-like transcription modulator;Modulator of estrogen-induced transcription;cDNA FLJ30633 fis, clone CTONG2002418, highly similar to Homo sapiens modulator of estrogen induced transcription, transcript variant 1, mRNA;cDNA FLJ78261	SLTM;MET	Isoform 1 of SAFB-like transcription modulator;modulator of estrogen induced transcription isoform b;61 kDa protein;70 kDa protein;68 kDa protein	Q9NWH9-1;Q9NWH9;B2RTX3;A8K5V8	1	146.741	9.19735e-08	43.58	154.31	1	96.2529	0.00167542	31.38	96.253	1	S	9.19735e-08	43.58	154.31	_S(ph)PGHMVILDQTK_	1	2	703.331	0.15374	3869900	174450
345	416	IPI:IPI00020060;IPI:IPI00641616	IPI:IPI00020060	IPI:IPI00020060	Sodium/hydrogen exchanger 1;Na(+)/H(+) exchanger 1;Solute carrier family 9 member 1;Na(+)/H(+) antiporter, amiloride-sensitive;APNH;Sodium/hydrogen exchanger;Solute carrier family 9 (Sodium/hydrogen exchanger), member 1	SLC9A1;APNH1;NHE1;RP4-633N17.1-001;hCG_19456;SLC9A1;RP4-633N17.1-003	Isoform 1 of Sodium/hydrogen exchanger 1;Solute carrier family 9 (Sodium/hydrogen exchanger), member 1	P19634-1;P19634;B1ALD6;B2RAH2;B4DTZ6;Q5TBB3	1	51.7258	0.191102	8.36	51.726						1	S	0.0414287	5.35	66.393	_CLS(ph)DPGPHPEPGEGEPFFPK_	3	3	758.657	0.46995	218580	0
345	1592	IPI:IPI00020060;IPI:IPI00641616;IPI:IPI00646455	IPI:IPI00020060	IPI:IPI00020060	Sodium/hydrogen exchanger 1;Na(+)/H(+) exchanger 1;Solute carrier family 9 member 1;Na(+)/H(+) antiporter, amiloride-sensitive;APNH;Sodium/hydrogen exchanger;Solute carrier family 9 (Sodium/hydrogen exchanger), member 1;Solute carrier family 9 (Sodium/hydrogen exchanger), member 1	SLC9A1;APNH1;NHE1;RP4-633N17.1-001;hCG_19456;SLC9A1;RP4-633N17.1-003;SLC9A1;RP4-633N17.1-005	Isoform 1 of Sodium/hydrogen exchanger 1;Solute carrier family 9 (Sodium/hydrogen exchanger), member 1;Solute carrier family 9 (Sodium/hydrogen exchanger), member 1	P19634-1;P19634;B1ALD6;B2RAH2;B4DTZ6;Q5TBB3;Q5TBB2	0.999904	40.1619	0.0332765	21.59	80.229	0.994359	22.4617	0.513926	11.4	52.716	1	S	0.00144082	39.18	129.4	_IGS(ph)DPLAYEPK_	3	2	635.292	0.35211	949870	110400
345	1644	IPI:IPI00020060;IPI:IPI00641616;IPI:IPI00646455	IPI:IPI00020060	IPI:IPI00020060	Sodium/hydrogen exchanger 1;Na(+)/H(+) exchanger 1;Solute carrier family 9 member 1;Na(+)/H(+) antiporter, amiloride-sensitive;APNH;Sodium/hydrogen exchanger;Solute carrier family 9 (Sodium/hydrogen exchanger), member 1;Solute carrier family 9 (Sodium/hydrogen exchanger), member 1	SLC9A1;APNH1;NHE1;RP4-633N17.1-001;hCG_19456;SLC9A1;RP4-633N17.1-003;SLC9A1;RP4-633N17.1-005	Isoform 1 of Sodium/hydrogen exchanger 1;Solute carrier family 9 (Sodium/hydrogen exchanger), member 1;Solute carrier family 9 (Sodium/hydrogen exchanger), member 1	P19634-1;P19634;B1ALD6;B2RAH2;B4DTZ6;Q5TBB3;Q5TBB2	0.998376	28.519	0.0928133	10.34	65.5						1	S	0.0410299	7.86	72.434	_IPS(ph)AVSTVSMQNIHPK_	3	2	894.939	0.6321	197590	0
345	1644	IPI:IPI00020060;IPI:IPI00641616;IPI:IPI00646455	IPI:IPI00020060	IPI:IPI00020060	Sodium/hydrogen exchanger 1;Na(+)/H(+) exchanger 1;Solute carrier family 9 member 1;Na(+)/H(+) antiporter, amiloride-sensitive;APNH;Sodium/hydrogen exchanger;Solute carrier family 9 (Sodium/hydrogen exchanger), member 1;Solute carrier family 9 (Sodium/hydrogen exchanger), member 1	SLC9A1;APNH1;NHE1;RP4-633N17.1-001;hCG_19456;SLC9A1;RP4-633N17.1-003;SLC9A1;RP4-633N17.1-005	Isoform 1 of Sodium/hydrogen exchanger 1;Solute carrier family 9 (Sodium/hydrogen exchanger), member 1;Solute carrier family 9 (Sodium/hydrogen exchanger), member 1	P19634-1;P19634;B1ALD6;B2RAH2;B4DTZ6;Q5TBB3;Q5TBB2	0.759387	8.31833	0.0928133	10.34	65.5						1	S	0.0410299	7.86	72.434	_IPSAVS(ph)TVSMQNIHPK_	6	3	596.962	-0.44125	224920	0
350	983;3253	IPI:IPI00020513	IPI:IPI00020513	IPI:IPI00020513	Zyxin;Zyxin-2;cDNA FLJ61463, highly similar to Zyxin;ESP-2;ZYX protein	ZYX	Zyxin	Q15942;A4D2G6;B4DY85;Q28617;Q9BUS0	0.89622	9.36301	9.3053e-16	89.41	146.16	0.5	0	7.01268e-06	85.86	105.17	1	S	9.3053e-16	89.41	146.16	_VS(ph)SIDLEIDSLSSLLDDM(ox)TK_	2	2	1139.03	0.0029464	24589000	734170
350	1197	IPI:IPI00020513;IPI:IPI00871311	IPI:IPI00020513	IPI:IPI00020513	Zyxin;Zyxin-2;cDNA FLJ61463, highly similar to Zyxin;ESP-2;ZYX protein;cDNA FLJ53160, highly similar to Zyxin;cDNA FLJ53163, highly similar to Zyxin;cDNA, FLJ79126, highly similar to Zyxin;Zyxin, isoform CRA_a;ZYX protein	ZYX;ZYX;hCG_96060	Zyxin;cDNA FLJ53160, highly similar to Zyxin	Q15942;A4D2G6;B4DY85;Q28617;Q9BUS0;B4DQR8;B4DQX7;Q96AF9	0.997067	25.904	0.0184374	22.28	80.102						1	S	0.0184374	22.28	80.102	_FS(ph)PGAPGGSGSQPNQK_	2	2	798.346	-0.6666	556320	0
350	1199	IPI:IPI00020513;IPI:IPI00871311	IPI:IPI00020513	IPI:IPI00020513	Zyxin;Zyxin-2;cDNA FLJ61463, highly similar to Zyxin;ESP-2;ZYX protein;cDNA FLJ53160, highly similar to Zyxin;cDNA FLJ53163, highly similar to Zyxin;cDNA, FLJ79126, highly similar to Zyxin;Zyxin, isoform CRA_a;ZYX protein	ZYX;ZYX;hCG_96060	Zyxin;cDNA FLJ53160, highly similar to Zyxin	Q15942;A4D2G6;B4DY85;Q28617;Q9BUS0;B4DQR8;B4DQX7;Q96AF9	0.999818	37.4066	0.773758	5.67	49.312	0.999985	48.2639	0.0902475	14.75	88.626	1	S	0.0902475	14.75	88.626	_FS(ph)PVTPK_	2	2	428.204	0.10394	2604100	613840
350	2819	IPI:IPI00020513;IPI:IPI00871311;IPI:IPI00658086	IPI:IPI00020513	IPI:IPI00020513	Zyxin;Zyxin-2;cDNA FLJ61463, highly similar to Zyxin;ESP-2;ZYX protein;cDNA FLJ53160, highly similar to Zyxin;cDNA FLJ53163, highly similar to Zyxin;cDNA, FLJ79126, highly similar to Zyxin;Zyxin, isoform CRA_a;ZYX protein	ZYX;ZYX;hCG_96060	Zyxin;cDNA FLJ53160, highly similar to Zyxin;19 kDa protein	Q15942;A4D2G6;B4DY85;Q28617;Q9BUS0;B4DQR8;B4DQX7;Q96AF9	1	88.9423	0.0117119	15.5	88.942	1	95.8663	0.00189962	17.85	104.45	1	S	0.0020781	19.69	117.17	_S(ph)PGAPGPLTLK_	1	2	559.286	-0.64344	10428000	1873900
351	3140	IPI:IPI00020524;IPI:IPI00783937	IPI:IPI00020524	IPI:IPI00020524	Chloride channel 7, isoform CRA_b;Putative chloride channel protein 7;Chloride channel protein 7;cDNA FLJ78478;cDNA FLJ31989 fis, clone NT2RP7009012, highly similar to CHLORIDE CHANNEL PROTEIN 7;cDNA FLJ16654 fis, clone TESTI4038284, highly similar to Chloride channel protein 7	CLCN7;hCG_42716;CLCN7	Putative chloride channel protein 7;Chloride channel protein 7	Q96RY8;P51798;A8K7X1;B3KPN3;B3KVJ8	0.960958	13.9118	0.0164834	9.91	64.565						1	S	0.0164834	9.91	64.565	_VGHMSS(ph)VELDDELLDPDMDPPHPFPK_	6	3	999.773	0.62347	312940	0
352	2883	IPI:IPI00020567	IPI:IPI00020567	IPI:IPI00020567	Rho GTPase-activating protein 1;Rho-type GTPase-activating protein 1;Rho-related small GTPase protein activator;GTPase-activating protein rhoOGAP;p50-RhoGAP;CDC42 GTPase-activating protein;cDNA FLJ60782, highly similar to Rho-GTPase-activating protein 1	ARHGAP1;CDC42GAP;RHOGAP1	cDNA FLJ60782, highly similar to Rho-GTPase-activating protein 1	Q07960;B4DPZ4	0.995049	23.7839	0.00339677	17	98.997	0.999825	39.6651	0.00189742	20.16	111.01	1	S	0.00190797	19.94	111.82	_SSS(ph)PELVTHLK_	3	2	639.31	-0.4491	12330000	5057500
353	2643	IPI:IPI00900312;IPI:IPI00021786;IPI:IPI00020578;IPI:IPI00872240;IPI:IPI00788857	IPI:IPI00900312	IPI:IPI00900312	RAF proto-oncogene serine/threonine-protein kinase;C-RAF;Raf-1;RAF proto-oncogene serine/threonine-protein kinase;C-RAF;Raf-1;cDNA FLJ57286, highly similar to RAF proto-oncogene serine/threonine-protein kinase (EC 2.7.11.1);cDNA FLJ50355, highly similar to RAF proto-oncogene serine/threonine-protein kinase (EC 2.7.11.1);cDNA FLJ53211, highly similar to A-Raf proto-oncogene serine/threonine-protei…	RAF1;RAF;RAF1;RAF;ARAF;ARAF;ARAF1;PKS;PKS2	Isoform 2 of RAF proto-oncogene serine/threonine-protein kinase;Isoform 1 of RAF proto-oncogene serine/threonine-protein kinase;Putative uncharacterized protein ARAF;A-Raf proto-oncogene serine/threonine-protein kinase;16 kDa protein	P04049-2;P04049;P04049-1;B2R5N3;B4E0X2;B4E1N6;B4DV85;Q96II5;P10398;B4DMG5;Q59HC8	0.994538	22.6275	0.108018	22.89	75.311						1	S	0.108018	22.89	75.311	_SAS(ph)EPSLHR_	3	2	532.232	0.019261	1488400	0
357	142;143;2507	IPI:IPI00514127;IPI:IPI00020956;IPI:IPI00514330	IPI:IPI00514127	IPI:IPI00514127	Hepatoma-derived growth factor (High-mobility group protein 1-like);Hepatoma-derived growth factor;High-mobility group protein 1-like 2;cDNA, FLJ96580, highly similar to Homo sapiens hepatoma-derived growth factor (high-mobility group protein 1-like) (HDGF), mRNA;cDNA FLJ75113;cDNA FLJ39092 fis, clone NT2RP7019835, highly similar to HEPATOMA-DERIVED GROWTH FACTOR;Hepatoma-derived growth factor (H…	HDGF;RP11-66D17.10-003;HDGF;HMG1L2;HDGF;RP11-66D17.10-002;hCG_1775235	hepatoma-derived growth factor isoform b;Hepatoma-derived growth factor;hepatoma-derived growth factor isoform c	Q5SZ07;P51858;B2RDE8;A8K8G0;B3KU21;Q5SZ08	1	100.451	0.0217057	33.84	122.78	1	87.3226	0.0189796	49.04	108.24	1	S	0.0217057	33.84	122.78	_RAGDLLEDS(ph)PK_	9	2	640.798	-0.64708	49017000	32131000
357	1350;1351	IPI:IPI00514127;IPI:IPI00020956;IPI:IPI00514330	IPI:IPI00514127	IPI:IPI00514127	Hepatoma-derived growth factor (High-mobility group protein 1-like);Hepatoma-derived growth factor;High-mobility group protein 1-like 2;cDNA, FLJ96580, highly similar to Homo sapiens hepatoma-derived growth factor (high-mobility group protein 1-like) (HDGF), mRNA;cDNA FLJ75113;cDNA FLJ39092 fis, clone NT2RP7019835, highly similar to HEPATOMA-DERIVED GROWTH FACTOR;Hepatoma-derived growth factor (H…	HDGF;RP11-66D17.10-003;HDGF;HMG1L2;HDGF;RP11-66D17.10-002;hCG_1775235	hepatoma-derived growth factor isoform b;Hepatoma-derived growth factor;hepatoma-derived growth factor isoform c	Q5SZ07;P51858;B2RDE8;A8K8G0;B3KU21;Q5SZ08	1	77.1846	0.00882473	28.28	77.185	0.5	0	0.000898261	31.74	88.021	2	S	0.00882473	28.28	77.185	_GNAEGS(ph)S(ph)DEEGKLVIDEPAK_	6	2	1102.95	-1.7898	426690	0
357	1350;1351	IPI:IPI00514127;IPI:IPI00020956;IPI:IPI00514330	IPI:IPI00514127	IPI:IPI00514127	Hepatoma-derived growth factor (High-mobility group protein 1-like);Hepatoma-derived growth factor;High-mobility group protein 1-like 2;cDNA, FLJ96580, highly similar to Homo sapiens hepatoma-derived growth factor (high-mobility group protein 1-like) (HDGF), mRNA;cDNA FLJ75113;cDNA FLJ39092 fis, clone NT2RP7019835, highly similar to HEPATOMA-DERIVED GROWTH FACTOR;Hepatoma-derived growth factor (H…	HDGF;RP11-66D17.10-003;HDGF;HMG1L2;HDGF;RP11-66D17.10-002;hCG_1775235	hepatoma-derived growth factor isoform b;Hepatoma-derived growth factor;hepatoma-derived growth factor isoform c	Q5SZ07;P51858;B2RDE8;A8K8G0;B3KU21;Q5SZ08	1	77.1846	0.00882473	28.28	77.185	0.917633	10.4692	0.000898261	31.74	88.021	1	S	1.42208e-09	52.62	128.28	_GNAEGSS(ph)DEEGK_	7	2	630.225	-0.37289	1489000	965330
358	1013	IPI:IPI00657948;IPI:IPI00385705;IPI:IPI00385703;IPI:IPI00893611;IPI:IPI00020967;IPI:IPI00658078;IPI:IPI00853070;IPI:IPI00643313;IPI:IPI00893901;IPI:IPI00853520;IPI:IPI00376782;IPI:IPI00375601;IPI:IPI00658038;IPI:IPI00893111;IPI:IPI00853324;IPI:IPI00893119;IPI:IPI00893326;IPI:IPI00894227;IPI:IPI00289926;IPI:IPI00830045;IPI:IPI00893520;IPI:IPI00657965	IPI:IPI00657948	IPI:IPI00657948	Putative uncharacterized protein LILRB1;Leukocyte immunoglobulin-like receptor subfamily B member 1;Immunoglobulin-like transcript 2;Monocyte/macrophage immunoglobulin-like receptor 7;CD85 antigen-like family member J;MIR-7;Leukocyte immunoglobulin-like receptor subfamily B member 1;Immunoglobulin-like transcript 2;Monocyte/macrophage immunoglobulin-like receptor 7;CD85 antigen-like family member…	LILRB1;LILRB1;ILT2;LIR1;MIR7;MIR cl-7;LILRB1;ILT2;LIR1;MIR7;LILRB1;ILT2;LIR1;MIR7;LILRB1;LILRB3;ILT5;LIR3;LILRB4;ILT3;LIR5;LILRB4;ILT3;LIR5;LILRB4;ILT3;LIR5;LILRB4;ILT3;LIR5	Putative uncharacterized protein LILRB1;Leukocyte immunoglobulin-like receptor subfamily B member 1 precursor (Leukocyte immunoglobulin-like receptor 1) (LIR-1) (Immunoglobulin- like transcript 2) (ILT-2) (Monocyte/macrophage immunoglobulin-like receptor 7	A8MXT0;Q8NHL6-3;Q8NHL6;A2IXV4;Q8NHL6-2;Q8NHL6-1;A8MVE2;O75022-1;O75022;A8MVL8;Q8NHJ6-1;Q8NHJ6;Q6FGQ9;Q8NHJ6-2	0.982735	17.6479	0.00617533	11.88	87.568						1	S	0.00617533	11.88	87.568	_EM(ox)ASPPS(ph)PLSGEFLDTK_	7	2	951.416	-0.70419	243830	0
359	91	IPI:IPI00020984	IPI:IPI00020984	IPI:IPI00020984	Calnexin;Major histocompatibility complex class I antigen-binding protein p88;p90;IP90;Calnexin, isoform CRA_a;cDNA, FLJ92651, Homo sapiens calnexin (CANX), mRNA;cDNA FLJ55574, highly similar to Calnexin;cDNA FLJ54242, highly similar to Calnexin	CANX;hCG_1985937	cDNA FLJ55574, highly similar to Calnexin	P27824;B2R5V8;B4DGP8;B4E2T8	1	81.5478	0.0249953	23.5	81.548	1	63.4188	0.187674	11.23	63.419	1	S	0.0249953	23.5	81.548	_AEEDEILNRS(ph)PR_	10	3	503.563	0.096736	15079000	4207300
359	2456;2653	IPI:IPI00020984	IPI:IPI00020984	IPI:IPI00020984	Calnexin;Major histocompatibility complex class I antigen-binding protein p88;p90;IP90;Calnexin, isoform CRA_a;cDNA, FLJ92651, Homo sapiens calnexin (CANX), mRNA;cDNA FLJ55574, highly similar to Calnexin;cDNA FLJ54242, highly similar to Calnexin	CANX;hCG_1985937	cDNA FLJ55574, highly similar to Calnexin	P27824;B2R5V8;B4DGP8;B4E2T8	1	89.2518	6.95153e-09	38.18	130.98	0.999999	61.3212	1.1801e-05	49.34	117.02	1	S	6.95153e-09	38.18	130.98	_QKS(ph)DAEEDGGTVSQEEEDR_	3	2	1094.93	0.64616	28654000	7587300
359	2456;2653	IPI:IPI00020984	IPI:IPI00020984	IPI:IPI00020984	Calnexin;Major histocompatibility complex class I antigen-binding protein p88;p90;IP90;Calnexin, isoform CRA_a;cDNA, FLJ92651, Homo sapiens calnexin (CANX), mRNA;cDNA FLJ55574, highly similar to Calnexin;cDNA FLJ54242, highly similar to Calnexin	CANX;hCG_1985937	cDNA FLJ55574, highly similar to Calnexin	P27824;B2R5V8;B4DGP8;B4E2T8	0.994424	22.5126	6.95153e-09	38.18	130.98	0.920267	10.6228	1.1801e-05	49.34	117.02	1	S	6.95153e-09	38.18	130.98	_SDAEEDGGTVS(ph)QEEEDR_	11	2	966.853	0.22818	7233400	2297100
360	274	IPI:IPI00815773;IPI:IPI00021070;IPI:IPI00910100;IPI:IPI00641875	IPI:IPI00815773	IPI:IPI00815773	Neutrophil cytosol factor 2 variant;Neutrophil cytosol factor 2;Neutrophil NADPH oxidase factor 2;NADPH oxidase activator 2;67 kDa neutrophil oxidase factor;p67-phox;Neutrophil cytosolic factor 2 (65kDa, chronic granulomatous disease, autosomal 2), isoform CRA_a;cDNA, FLJ93058, highly similar to Homo sapiens neutrophil cytosolic factor 2 (65kDa, chronicgranulomatous disease, autosomal 2) (NCF2), …	NCF2;NOXA2;P67PHOX;hCG_40728;NCF2;RP1-127C7.5-004	Neutrophil cytosol factor 2 variant (Fragment);Neutrophil cytosol factor 2;cDNA FLJ60788, highly similar to Neutrophil cytosol factor 2;cDNA FLJ52318, highly similar to Neutrophil cytosol factor 2	Q59F14;P19878;B2R6Q1;B4DQA7;B1ALB7;B4DKQ7;Q0Q616	1	37.1912	1	0.96	37.191						1	S	0.0836253	14.78	71.379	_APGRPQLS(ph)PGQK_	8	2	658.33	-0.4151	973090	0
361	2702	IPI:IPI00607777;IPI:IPI00021156;IPI:IPI00410728;IPI:IPI00410727;IPI:IPI00829847	IPI:IPI00607777	IPI:IPI00607777	Kalirin;Huntingtin-associated protein-interacting protein;Protein Duo;Serine/threonine kinase with Dbl- and pleckstrin homology domain;Kalirin;Huntingtin-associated protein-interacting protein;Protein Duo;Serine/threonine kinase with Dbl- and pleckstrin homology domain;Kalirin;Huntingtin-associated protein-interacting protein;Protein Duo;Serine/threonine kinase with Dbl- and pleckstrin homology d…	KALRN;DUET;DUO;HAPIP;TRAD;KALRN;DUET;DUO;HAPIP;TRAD;KALRN;DUET;DUO;HAPIP;TRAD;KALRN;DUET;DUO;HAPIP;TRAD	kalirin, RhoGEF kinase isoform 1;Isoform 4 of Kalirin;Isoform 6 of Kalirin;Isoform 5 of Kalirin;21 kDa protein	O60229-1;O60229;O60229-4;O60229-6;O60229-5;B4DKP2	0.997763	28.1483	0.0691022	13.72	58.32						1	S	0.00073245	18.98	85.457	_S(ph)FDLGSPKPGDETTPQGDSADEK_	1	3	820.015	1.1638	489340	0
363	1487	IPI:IPI00021175;IPI:IPI00868781;IPI:IPI00910891	IPI:IPI00021175	IPI:IPI00021175	Cell division cycle 2-related protein kinase 7;Cdc2-related kinase, arginine/serine-rich;Cell division cycle 2-related protein kinase 7;Cdc2-related kinase, arginine/serine-rich;cDNA FLJ60980, highly similar to Cell division cycle 2-related protein kinase 7 (EC 2.7.11.22)	CRKRS;CRK7;KIAA0904;CRKRS;CRK7;KIAA0904	Isoform 1 of Cell division cycle 2-related protein kinase 7;Isoform 2 of Cell division cycle 2-related protein kinase 7;cDNA FLJ60980, highly similar to Cell division cycle 2-related protein kinase 7	Q9NYV4-1;Q9NYV4;Q9NYV4-2;B4DYX4	0.867919	8.17649	0.0295765	6.58	58.83						1	S	0.0295765	6.58	58.83	_HLLTDLPLPPELPGGDLS(ph)PPDSPEPK_	18	3	937.8	-0.32984	136220	0
363	1487	IPI:IPI00021175;IPI:IPI00868781;IPI:IPI00910891	IPI:IPI00021175	IPI:IPI00021175	Cell division cycle 2-related protein kinase 7;Cdc2-related kinase, arginine/serine-rich;Cell division cycle 2-related protein kinase 7;Cdc2-related kinase, arginine/serine-rich;cDNA FLJ60980, highly similar to Cell division cycle 2-related protein kinase 7 (EC 2.7.11.22)	CRKRS;CRK7;KIAA0904;CRKRS;CRK7;KIAA0904	Isoform 1 of Cell division cycle 2-related protein kinase 7;Isoform 2 of Cell division cycle 2-related protein kinase 7;cDNA FLJ60980, highly similar to Cell division cycle 2-related protein kinase 7	Q9NYV4-1;Q9NYV4;Q9NYV4-2;B4DYX4	1	93.9468	8.30331e-06	17.22	94.461						2	S	8.30331e-06	17.22	94.461	_HLLTDLPLPPELPGGDLS(ph)PPDS(ph)PEPK_	22	3	964.455	0.090745	152240	0
363	2342	IPI:IPI00021175;IPI:IPI00868781;IPI:IPI00910891	IPI:IPI00021175	IPI:IPI00021175	Cell division cycle 2-related protein kinase 7;Cdc2-related kinase, arginine/serine-rich;Cell division cycle 2-related protein kinase 7;Cdc2-related kinase, arginine/serine-rich;cDNA FLJ60980, highly similar to Cell division cycle 2-related protein kinase 7 (EC 2.7.11.22)	CRKRS;CRK7;KIAA0904;CRKRS;CRK7;KIAA0904	Isoform 1 of Cell division cycle 2-related protein kinase 7;Isoform 2 of Cell division cycle 2-related protein kinase 7;cDNA FLJ60980, highly similar to Cell division cycle 2-related protein kinase 7	Q9NYV4-1;Q9NYV4;Q9NYV4-2;B4DYX4	0.954831	13.2508	1.20664e-05	38.92	114.89						1	S	1.20664e-05	38.92	114.89	_NSS(ph)PAPPQPAPGK_	3	2	664.306	-0.31531	1108600	0
366	188;2366	IPI:IPI00021290	IPI:IPI00021290	IPI:IPI00021290	ATP-citrate synthase;ATP-citrate (pro-S-)-lyase;Citrate cleavage enzyme	ACLY	ATP-citrate synthase	P53396	0.999975	45.9556	0.000199259	15.91	110.08	0.988424	19.314	0.18662	8.45	61.65	1	S	0.000199259	15.91	110.08	_AKPAM(ox)PQDSVPS(ph)PR_	12	2	788.863	-0.90307	2553800	481640
366	2930	IPI:IPI00021290;IPI:IPI00394838	IPI:IPI00021290	IPI:IPI00021290	ATP-citrate synthase;ATP-citrate (pro-S-)-lyase;Citrate cleavage enzyme;cDNA FLJ56442, highly similar to ATP-citrate synthase (EC 2.3.3.8);cDNA FLJ55447, highly similar to ATP-citrate synthase (EC 2.3.3.8);ACLY variant protein;cDNA FLJ37765 fis, clone BRHIP2024742, highly similar to ATP-CITRATE	ACLY;ACLY variant protein	ATP-citrate synthase;cDNA FLJ56442, highly similar to ATP-citrate synthase	P53396;B4DIM0;B4E3P0;Q4LE36;Q8N9C4	0.998814	29.2855	0.0582122	34.91	94.151	0.980209	17.0302	0.0878062	20.58	79.027	1	S	0.0580676	35.35	94.669	_TAS(ph)FSESR_	3	2	482.692	-0.025997	1931400	434220
368	628	IPI:IPI00871745;IPI:IPI00021363;IPI:IPI00619935;IPI:IPI00872073	IPI:IPI00871745	IPI:IPI00871745	Lysine-specific demethylase 5A;Histone demethylase JARID1A;Jumonji/ARID domain-containing protein 1A;Retinoblastoma-binding protein 2;Lysine-specific demethylase 5A;Histone demethylase JARID1A;Jumonji/ARID domain-containing protein 1A;Retinoblastoma-binding protein 2;Jumonji, AT rich interactive domain 1A (RBBP2-like), isoform CRA_b;Putative uncharacterized protein KDM5A;cDNA FLJ50247, highly sim…	KDM5A;JARID1A;RBBP2;RBP2;KDM5A;JARID1A;RBBP2;RBP2	196 kDa protein;Jumonji/ARID domain-containing protein 1A;Isoform 1 of Histone demethylase JARID1A;retinoblastoma binding protein 2 isoform 2	P29375-1;P29375;A8MV76;P29375-2;A8MUS2;B4DVM9	1	89.4128	4.81627e-27	51.55	180.07						1	S	4.81627e-27	51.55	180.07	_DLDLEPLS(ph)DLEEGLEETR_	8	2	1076.98	-0.067202	347790	0
370	2625	IPI:IPI00021417;IPI:IPI00910253	IPI:IPI00021417	IPI:IPI00021417	U4/U6.U5 tri-snRNP-associated protein 1;U4/U6.U5 tri-snRNP-associated 110 kDa protein;Squamous cell carcinoma antigen recognized by T cells 1;cDNA FLJ53820, highly similar to U4/U6.U5 tri-snRNP-associated protein 1;cDNA FLJ51016, highly similar to U4/U6.U5 tri-snRNP-associated protein 1	SART1	U4/U6.U5 tri-snRNP-associated protein 1;cDNA FLJ51016, highly similar to U4/U6.U5 tri-snRNP-associated protein 1	O43290;B4DDH9;B4DP43	0.999995	54.3526	0.0698297	21.4	60.196	1	80.1723	0.00231219	14.66	80.96	1	S	0.00231219	14.66	80.96	_RVS(ph)EVEEEKEPVPQPLPSDDTR_	3	3	872.744	-0.025453	4027400	198050
373	384	IPI:IPI00021449;IPI:IPI00645189	IPI:IPI00021449	IPI:IPI00021449	Inositol-trisphosphate 3-kinase B;Inositol 1,4,5-trisphosphate 3-kinase B;IP3 3-kinase B;cDNA, FLJ94418, highly similar to Homo sapiens inositol 1,4,5-trisphosphate 3-kinase B (ITPKB), mRNA;Proliferation-inducing protein 37;cDNA FLJ78152, highly similar to H.sapiens 1D-myo-inositol-trisphosphate 3-kinase B isoenzyme;Inositol-trisphosphate 3-kinase B;Inositol 1,4,5-trisphosphate 3-kinase B;IP3 3-k…	ITPKB;PIG37;ITPKB	Isoform 1 of Inositol-trisphosphate 3-kinase B;Isoform 2 of Inositol-trisphosphate 3-kinase B	P27987-1;P27987;B2R9J0;Q2TU82;P27987-2	0.999815	37.9975	0.153847	19.91	64.04						1	S	0.0500048	20.11	74.92	_AVLS(ph)PGSVFSPGR_	4	2	677.332	0.34701	227780	0
375	958	IPI:IPI00021537;IPI:IPI00641613;IPI:IPI00216130;IPI:IPI00642693;IPI:IPI00449112	IPI:IPI00021537	IPI:IPI00021537	Opioid growth factor receptor;Zeta-type opioid receptor;7-60 protein;cDNA FLJ12172 fis, clone MAMMA1000684, highly similar to Opioid growth factor receptor;OGFR protein;Opioid growth factor receptor;Opioid growth factor receptor;Zeta-type opioid receptor;7-60 protein;OGFR protein	OGFR;OGFR;RP5-885L7.2-004;OGFR;RP5-885L7.2-003	Isoform 1 of Opioid growth factor receptor;OGFR protein;Isoform 2 of Opioid growth factor receptor;67 kDa protein;OGFR protein	Q9NZT2-1;Q9NZT2;B3KMQ6;Q05BV5;Q4VXW3;Q9NZT2-2;Q4VXW4;Q6PK21	0.800234	9.33261	2.30581e-11	38.05	111.66						1	S	2.30581e-11	38.05	111.66	_EGTPGS(ph)PSETPGPSPAGPAGDEPAESPSETPGPR_	6	3	1093.8	0.15175	508320	0
375	1806	IPI:IPI00021537;IPI:IPI00641613;IPI:IPI00216130;IPI:IPI00642693;IPI:IPI00449112	IPI:IPI00021537	IPI:IPI00021537	Opioid growth factor receptor;Zeta-type opioid receptor;7-60 protein;cDNA FLJ12172 fis, clone MAMMA1000684, highly similar to Opioid growth factor receptor;OGFR protein;Opioid growth factor receptor;Opioid growth factor receptor;Zeta-type opioid receptor;7-60 protein;OGFR protein	OGFR;OGFR;RP5-885L7.2-004;OGFR;RP5-885L7.2-003	Isoform 1 of Opioid growth factor receptor;OGFR protein;Isoform 2 of Opioid growth factor receptor;67 kDa protein;OGFR protein	Q9NZT2-1;Q9NZT2;B3KMQ6;Q05BV5;Q4VXW3;Q9NZT2-2;Q4VXW4;Q6PK21	0.999978	47.956	0.0853013	9.39	60.157	0.998848	31.8118	0.649182	0.35	36.292	1	S	0.0853013	9.39	60.157	_KVEEEGS(ph)PGDPDHEASTQGR_	7	3	735.641	-0.99348	1451300	317630
376	3157	IPI:IPI00021692;IPI:IPI00395357;IPI:IPI00410608;IPI:IPI00218263;IPI:IPI00183078;IPI:IPI00871699;IPI:IPI00744083;IPI:IPI00410279;IPI:IPI00384261;IPI:IPI00178116;IPI:IPI00410205;IPI:IPI00746170;IPI:IPI00909454	IPI:IPI00021692	IPI:IPI00021692	Muscleblind-like protein 1;Triplet-expansion RNA-binding protein;cDNA FLJ53594, highly similar to Muscleblind-like protein;MBNL1 protein;Muscleblind-like (Drosophila), isoform CRA_f;MBNL protein;Muscleblind 41kD isoform;Muscleblind-like (Drosophila);Muscleblind-like (Drosophila), isoform CRA_a;Muscleblind-like protein 2;Muscleblind-like protein-like;Muscleblind-like protein-like 39;Muscleblind-li…	MBNL1;EXP;KIAA0428;MBNL;hCG_28028;MBNL;MBNL1;hCG_28028;MBNL2;MBLL;MBLL39;MLP1;MBNL1;EXP;KIAA0428;MBNL;MBNL2;MBLL;MBLL39;MLP1;MBNL2;MBLL;MBLL39;MLP1;RP11-128N14.1-004;MBNL;MBNL;DKFZp686P06174;MBNL1;EXP;KIAA0428;MBNL;MBLL;MBNL2;hCG_27557	Isoform EXP42 of Muscleblind-like protein 1;muscleblind-like 1 isoform a;Isoform 1 of Muscleblind-like protein 2;Isoform EXP40 of Muscleblind-like protein 1;Isoform 2 of Muscleblind-like protein 2;39 kDa protein;Isoform 3 of Muscleblind-like protein 2;musc	Q9NR56-1;Q9NR56;B4E233;Q86VM6;Q96P92;Q5VZF2-1;Q5VZF2;Q9NR56-2;Q5VZF2-2;Q5VZF2-3;A0PJJ3;A2A3S3;Q9P1F2;Q86UV8;Q86UV9;Q68DD0;Q96RE3;Q9NR56-3;B4DLS5;O95205;B4E3F7	1	71.9493	0.124424	11.82	71.949						1	S	0.124424	11.82	71.949	_VIACFDS(ph)LK_	7	2	566.759	0.40228	155790	0
377	2711	IPI:IPI00021728;IPI:IPI00176637;IPI:IPI00816442	IPI:IPI00021728	IPI:IPI00021728	Eukaryotic translation initiation factor 2 subunit 2;Eukaryotic translation initiation factor 2 subunit beta;Eukaryotic translation initiation factor 2 beta;EIF2S2 protein;Eukaryotic translation initiation factor 2, subunit 2 beta, 38kDa;Eukaryotic translation initiation factor 2, subunit 2 beta, 38kDa, isoform CRA_b;cDNA, FLJ93495, highly similar to Homo sapiens eukaryotic translation initiation…	EIF2S2;EIF2B;hCG_2018881	Eukaryotic translation initiation factor 2 subunit 2;Eukaryotic translation initiation factor 2 subunit 2-like protein;Eukaryotic translation initiation factor 2 beta variant (Fragment)	P20042;B5BU01;Q3B7I9;Q6IBR8;Q96I16;A6NK07;Q59GZ3	0.999997	59.1968	0.00852209	41.27	88.948	0.999999	60.6587	0.123417	21.13	66.692	1	S	0.00852209	41.27	88.948	_(ac)S(ph)GDEMIFDPTM(ox)SK_	1	2	798.304	0.22954	583790	369430
377	2711	IPI:IPI00021728;IPI:IPI00176637;IPI:IPI00816442	IPI:IPI00021728	IPI:IPI00021728	Eukaryotic translation initiation factor 2 subunit 2;Eukaryotic translation initiation factor 2 subunit beta;Eukaryotic translation initiation factor 2 beta;EIF2S2 protein;Eukaryotic translation initiation factor 2, subunit 2 beta, 38kDa;Eukaryotic translation initiation factor 2, subunit 2 beta, 38kDa, isoform CRA_b;cDNA, FLJ93495, highly similar to Homo sapiens eukaryotic translation initiation…	EIF2S2;EIF2B;hCG_2018881	Eukaryotic translation initiation factor 2 subunit 2;Eukaryotic translation initiation factor 2 subunit 2-like protein;Eukaryotic translation initiation factor 2 beta variant (Fragment)	P20042;B5BU01;Q3B7I9;Q6IBR8;Q96I16;A6NK07;Q59GZ3	0.994631	22.6777	0.00852209	41.27	88.948	0.000860713	-30.646	0.123417	21.13	66.692	1	S	0.00852209	41.27	88.948	_(ac)SGDEMIFDPTMS(ph)K_	12	2	790.306	-0.076532	1423200	0
378	1414;2550	IPI:IPI00021766;IPI:IPI00478442	IPI:IPI00021766	IPI:IPI00021766	Reticulon-4;Neurite outgrowth inhibitor;Foocen;Neuroendocrine-specific protein;Neuroendocrine-specific protein C homolog;RTN-x;Reticulon-5;Reticulon-4;Neurite outgrowth inhibitor;Foocen;Neuroendocrine-specific protein;Neuroendocrine-specific protein C homolog;RTN-x;Reticulon-5	RTN4;KIAA0886;NOGO;My043;SP1507;RTN4;KIAA0886;NOGO;My043;SP1507	Isoform 1 of Reticulon-4;reticulon 4 isoform D	Q9NQC3-1;Q9NQC3;Q96B16	0.925152	8.34029	0.0840745	24.42	55.885	0.332884	0	0.0353996	28.59	65.895	1	S	3.02019e-09	49.45	119.69	_GSSGS(ph)VDETLFALPAASEPVIR_	5	2	1142.05	-0.23068	0	0
378	2164	IPI:IPI00021766;IPI:IPI00478442;IPI:IPI00477663;IPI:IPI00298289	IPI:IPI00021766	IPI:IPI00021766	Reticulon-4;Neurite outgrowth inhibitor;Foocen;Neuroendocrine-specific protein;Neuroendocrine-specific protein C homolog;RTN-x;Reticulon-5;Reticulon-4;Neurite outgrowth inhibitor;Foocen;Neuroendocrine-specific protein;Neuroendocrine-specific protein C homolog;RTN-x;Reticulon-5;Reticulon-4;Neurite outgrowth inhibitor;Foocen;Neuroendocrine-specific protein;Neuroendocrine-specific protein C homolog;…	RTN4;KIAA0886;NOGO;My043;SP1507;RTN4;KIAA0886;NOGO;My043;SP1507;RTN4;KIAA0886;NOGO;My043;SP1507;Nbla00271;RTN4;KIAA0886;NOGO;My043;SP1507;hCG_1784307	Isoform 1 of Reticulon-4;reticulon 4 isoform D;Isoform 4 of Reticulon-4;Isoform 2 of Reticulon-4	Q9NQC3-1;Q9NQC3;Q96B16;Q9NQC3-4;Q3LIF4;Q9NQC3-2;Q53R94;Q6IPN0;Q7L7Q6	0.880024	9.58069	1.42469e-12	40.53	127.79	0.290765	0	8.31802e-09	32.71	112.15	1	S	1.21887e-14	41.19	134.61	_(ac)M(ox)EDLDQSPLVSS(ph)SDSPPRPQPAFK_	12	2	1383.62	-0.079153	2671700	0
378	2164	IPI:IPI00021766;IPI:IPI00478442;IPI:IPI00477663;IPI:IPI00298289	IPI:IPI00021766	IPI:IPI00021766	Reticulon-4;Neurite outgrowth inhibitor;Foocen;Neuroendocrine-specific protein;Neuroendocrine-specific protein C homolog;RTN-x;Reticulon-5;Reticulon-4;Neurite outgrowth inhibitor;Foocen;Neuroendocrine-specific protein;Neuroendocrine-specific protein C homolog;RTN-x;Reticulon-5;Reticulon-4;Neurite outgrowth inhibitor;Foocen;Neuroendocrine-specific protein;Neuroendocrine-specific protein C homolog;…	RTN4;KIAA0886;NOGO;My043;SP1507;RTN4;KIAA0886;NOGO;My043;SP1507;RTN4;KIAA0886;NOGO;My043;SP1507;Nbla00271;RTN4;KIAA0886;NOGO;My043;SP1507;hCG_1784307	Isoform 1 of Reticulon-4;reticulon 4 isoform D;Isoform 4 of Reticulon-4;Isoform 2 of Reticulon-4	Q9NQC3-1;Q9NQC3;Q96B16;Q9NQC3-4;Q3LIF4;Q9NQC3-2;Q53R94;Q6IPN0;Q7L7Q6	0.983832	18.822	1.42469e-12	40.53	127.79	0.985424	19.2658	8.31802e-09	32.71	112.15	1	S	1.21887e-14	41.19	134.61	_(ac)M(ox)EDLDQSPLVSSSDS(ph)PPRPQPAFK_	15	2	1383.62	0.23752	30485000	3829600
380	85;1157	IPI:IPI00021812;IPI:IPI00555610	IPI:IPI00021812	IPI:IPI00021812	Neuroblast differentiation-associated protein AHNAK;Desmoyokin;cDNA FLJ57801, highly similar to Homo sapiens AHNAK nucleoprotein (desmoyokin) (AHNAK), transcript variant 1, mRNA;AHNAK-related protein;cDNA FLJ46846 fis, clone UTERU3004635, moderately similar to Neuroblast differentiation associated protein AHNAK;cDNA FLJ33834 fis, clone CTONG2004264, moderately similar to NEUROBLAST DIFFERENTIATIO…	AHNAK;PM227;AHNAK	Neuroblast differentiation-associated protein AHNAK;Putative uncharacterized protein AHNAK	Q09666;B4DTV0;Q13727;Q6ZQN2;Q8N274;B5MEH8	1	21.4636	0.330079	12.4	58.815	1	88.7343	0.0777911	27.96	88.734	1	S	0.00195665	26.89	113.89	_FKAEAPLPS(ph)PK_	9	2	632.821	-3.1039	4216800	181360
380	331	IPI:IPI00021812;IPI:IPI00555610	IPI:IPI00021812	IPI:IPI00021812	Neuroblast differentiation-associated protein AHNAK;Desmoyokin;cDNA FLJ57801, highly similar to Homo sapiens AHNAK nucleoprotein (desmoyokin) (AHNAK), transcript variant 1, mRNA;AHNAK-related protein;cDNA FLJ46846 fis, clone UTERU3004635, moderately similar to Neuroblast differentiation associated protein AHNAK;cDNA FLJ33834 fis, clone CTONG2004264, moderately similar to NEUROBLAST DIFFERENTIATIO…	AHNAK;PM227;AHNAK	Neuroblast differentiation-associated protein AHNAK;Putative uncharacterized protein AHNAK	Q09666;B4DTV0;Q13727;Q6ZQN2;Q8N274;B5MEH8	0.675493	3.18402	0.00981907	30.55	79.82	0.906801	9.88102	0.000246495	51.98	103.08	1	S	4.80322e-12	67.1	143.5	_AS(ph)LGSLEGEAEAEASSPK_	2	2	906.899	0.048421	6482100	152790
380	331	IPI:IPI00021812;IPI:IPI00555610	IPI:IPI00021812	IPI:IPI00021812	Neuroblast differentiation-associated protein AHNAK;Desmoyokin;cDNA FLJ57801, highly similar to Homo sapiens AHNAK nucleoprotein (desmoyokin) (AHNAK), transcript variant 1, mRNA;AHNAK-related protein;cDNA FLJ46846 fis, clone UTERU3004635, moderately similar to Neuroblast differentiation associated protein AHNAK;cDNA FLJ33834 fis, clone CTONG2004264, moderately similar to NEUROBLAST DIFFERENTIATIO…	AHNAK;PM227;AHNAK	Neuroblast differentiation-associated protein AHNAK;Putative uncharacterized protein AHNAK	Q09666;B4DTV0;Q13727;Q6ZQN2;Q8N274;B5MEH8	0.979304	16.7551	0.00981907	30.55	79.82	0.990185	20.0381	0.000246495	51.98	103.08	1	S	4.80322e-12	67.1	143.5	_ASLGS(ph)LEGEAEAEASSPK_	5	2	906.899	-0.11384	5945700	408700
380	331	IPI:IPI00021812;IPI:IPI00555610	IPI:IPI00021812	IPI:IPI00021812	Neuroblast differentiation-associated protein AHNAK;Desmoyokin;cDNA FLJ57801, highly similar to Homo sapiens AHNAK nucleoprotein (desmoyokin) (AHNAK), transcript variant 1, mRNA;AHNAK-related protein;cDNA FLJ46846 fis, clone UTERU3004635, moderately similar to Neuroblast differentiation associated protein AHNAK;cDNA FLJ33834 fis, clone CTONG2004264, moderately similar to NEUROBLAST DIFFERENTIATIO…	AHNAK;PM227;AHNAK	Neuroblast differentiation-associated protein AHNAK;Putative uncharacterized protein AHNAK	Q09666;B4DTV0;Q13727;Q6ZQN2;Q8N274;B5MEH8	1.40009e-06	-58.4476	0.00981907	30.55	79.82	0.904691	9.77365	0.000246495	51.98	103.08	1	S	4.80322e-12	67.1	143.5	_ASLGSLEGEAEAEASS(ph)PK_	16	2	906.899	-0.17897	0	130970
380	577	IPI:IPI00021812	IPI:IPI00021812	IPI:IPI00021812	Neuroblast differentiation-associated protein AHNAK;Desmoyokin;cDNA FLJ57801, highly similar to Homo sapiens AHNAK nucleoprotein (desmoyokin) (AHNAK), transcript variant 1, mRNA;AHNAK-related protein;cDNA FLJ46846 fis, clone UTERU3004635, moderately similar to Neuroblast differentiation associated protein AHNAK;cDNA FLJ33834 fis, clone CTONG2004264, moderately similar to NEUROBLAST DIFFERENTIATIO…	AHNAK;PM227	Neuroblast differentiation-associated protein AHNAK	Q09666;B4DTV0;Q13727;Q6ZQN2;Q8N274	0.958773	13.6653	0.0297911	25.14	93.262	0.932137	11.3785	0.0950234	19.36	72.138	1	S	0.027959	20.66	94.407	_DIDISS(ph)PEFK_	6	2	615.768	0.35118	1177300	81212
380	1307;1308	IPI:IPI00021812;IPI:IPI00555610	IPI:IPI00021812	IPI:IPI00021812	Neuroblast differentiation-associated protein AHNAK;Desmoyokin;cDNA FLJ57801, highly similar to Homo sapiens AHNAK nucleoprotein (desmoyokin) (AHNAK), transcript variant 1, mRNA;AHNAK-related protein;cDNA FLJ46846 fis, clone UTERU3004635, moderately similar to Neuroblast differentiation associated protein AHNAK;cDNA FLJ33834 fis, clone CTONG2004264, moderately similar to NEUROBLAST DIFFERENTIATIO…	AHNAK;PM227;AHNAK	Neuroblast differentiation-associated protein AHNAK;Putative uncharacterized protein AHNAK	Q09666;B4DTV0;Q13727;Q6ZQN2;Q8N274;B5MEH8	0.988235	20.4531	0.0197159	22.8	72.29						1	S	0.00800002	40.01	91.584	_GGVTGS(ph)PEASISGSK_	6	2	707.317	0.27996	3619400	0
380	1655	IPI:IPI00021812;IPI:IPI00555610	IPI:IPI00021812	IPI:IPI00021812	Neuroblast differentiation-associated protein AHNAK;Desmoyokin;cDNA FLJ57801, highly similar to Homo sapiens AHNAK nucleoprotein (desmoyokin) (AHNAK), transcript variant 1, mRNA;AHNAK-related protein;cDNA FLJ46846 fis, clone UTERU3004635, moderately similar to Neuroblast differentiation associated protein AHNAK;cDNA FLJ33834 fis, clone CTONG2004264, moderately similar to NEUROBLAST DIFFERENTIATIO…	AHNAK;PM227;AHNAK	Neuroblast differentiation-associated protein AHNAK;Putative uncharacterized protein AHNAK	Q09666;B4DTV0;Q13727;Q6ZQN2;Q8N274;B5MEH8	1	82.7494	0.0191283	19.19	82.749						1	S	0.0191283	19.19	82.749	_IS(ph)APNVDFNLEGPK_	2	2	790.871	0.36159	713010	0
380	1660	IPI:IPI00021812	IPI:IPI00021812	IPI:IPI00021812	Neuroblast differentiation-associated protein AHNAK;Desmoyokin;cDNA FLJ57801, highly similar to Homo sapiens AHNAK nucleoprotein (desmoyokin) (AHNAK), transcript variant 1, mRNA;AHNAK-related protein;cDNA FLJ46846 fis, clone UTERU3004635, moderately similar to Neuroblast differentiation associated protein AHNAK;cDNA FLJ33834 fis, clone CTONG2004264, moderately similar to NEUROBLAST DIFFERENTIATIO…	AHNAK;PM227	Neuroblast differentiation-associated protein AHNAK	Q09666;B4DTV0;Q13727;Q6ZQN2;Q8N274	0.999989	49.4327	0.462724	1.72	51.445						1	S	0.0426497	8.5	72.607	_ISM(ox)PDLDLHLKS(ph)PK_	12	3	563.948	-0.97701	483020	0
380	1963	IPI:IPI00021812	IPI:IPI00021812	IPI:IPI00021812	Neuroblast differentiation-associated protein AHNAK;Desmoyokin;cDNA FLJ57801, highly similar to Homo sapiens AHNAK nucleoprotein (desmoyokin) (AHNAK), transcript variant 1, mRNA;AHNAK-related protein;cDNA FLJ46846 fis, clone UTERU3004635, moderately similar to Neuroblast differentiation associated protein AHNAK;cDNA FLJ33834 fis, clone CTONG2004264, moderately similar to NEUROBLAST DIFFERENTIATIO…	AHNAK;PM227	Neuroblast differentiation-associated protein AHNAK	Q09666;B4DTV0;Q13727;Q6ZQN2;Q8N274	1	92.2468	4.96734e-07	58.21	123.79	1	79.4543	0.00250204	41.09	94.616	1	S	4.96734e-07	58.21	123.79	_LKS(ph)EDGVEGDLGETQSR_	3	2	950.42	-0.16794	8350000	204130
380	2041	IPI:IPI00021812	IPI:IPI00021812	IPI:IPI00021812	Neuroblast differentiation-associated protein AHNAK;Desmoyokin;cDNA FLJ57801, highly similar to Homo sapiens AHNAK nucleoprotein (desmoyokin) (AHNAK), transcript variant 1, mRNA;AHNAK-related protein;cDNA FLJ46846 fis, clone UTERU3004635, moderately similar to Neuroblast differentiation associated protein AHNAK;cDNA FLJ33834 fis, clone CTONG2004264, moderately similar to NEUROBLAST DIFFERENTIATIO…	AHNAK;PM227	Neuroblast differentiation-associated protein AHNAK	Q09666;B4DTV0;Q13727;Q6ZQN2;Q8N274	0.969219	15.0087	0.0220203	23.99	73.632	0.90624	9.88102	0.00506871	26.69	85.813	1	S	8.20535e-06	41.36	113.69	_LPS(ph)GSGAASPTGSAVDIR_	3	2	861.907	-0.020478	3406400	192750
380	2041	IPI:IPI00021812	IPI:IPI00021812	IPI:IPI00021812	Neuroblast differentiation-associated protein AHNAK;Desmoyokin;cDNA FLJ57801, highly similar to Homo sapiens AHNAK nucleoprotein (desmoyokin) (AHNAK), transcript variant 1, mRNA;AHNAK-related protein;cDNA FLJ46846 fis, clone UTERU3004635, moderately similar to Neuroblast differentiation associated protein AHNAK;cDNA FLJ33834 fis, clone CTONG2004264, moderately similar to NEUROBLAST DIFFERENTIATIO…	AHNAK;PM227	Neuroblast differentiation-associated protein AHNAK	Q09666;B4DTV0;Q13727;Q6ZQN2;Q8N274	0.885788	8.99165	0.0220203	23.99	73.632	0.899577	9.99328	0.00506871	26.69	85.813	1	S	8.20535e-06	41.36	113.69	_LPSGSGAAS(ph)PTGSAVDIR_	9	2	861.907	0.19039	7257300	410170
380	2807	IPI:IPI00021812;IPI:IPI00555610	IPI:IPI00021812	IPI:IPI00021812	Neuroblast differentiation-associated protein AHNAK;Desmoyokin;cDNA FLJ57801, highly similar to Homo sapiens AHNAK nucleoprotein (desmoyokin) (AHNAK), transcript variant 1, mRNA;AHNAK-related protein;cDNA FLJ46846 fis, clone UTERU3004635, moderately similar to Neuroblast differentiation associated protein AHNAK;cDNA FLJ33834 fis, clone CTONG2004264, moderately similar to NEUROBLAST DIFFERENTIATIO…	AHNAK;PM227;AHNAK	Neuroblast differentiation-associated protein AHNAK;Putative uncharacterized protein AHNAK	Q09666;B4DTV0;Q13727;Q6ZQN2;Q8N274;B5MEH8	0.923093	11.9723	0.0878062	23.08	79.027						1	S	0.0582122	20.11	94.151	_SNS(ph)FSDER_	3	2	511.185	0.27497	588460	0
380	3096	IPI:IPI00021812;IPI:IPI00555610	IPI:IPI00021812	IPI:IPI00021812	Neuroblast differentiation-associated protein AHNAK;Desmoyokin;cDNA FLJ57801, highly similar to Homo sapiens AHNAK nucleoprotein (desmoyokin) (AHNAK), transcript variant 1, mRNA;AHNAK-related protein;cDNA FLJ46846 fis, clone UTERU3004635, moderately similar to Neuroblast differentiation associated protein AHNAK;cDNA FLJ33834 fis, clone CTONG2004264, moderately similar to NEUROBLAST DIFFERENTIATIO…	AHNAK;PM227;AHNAK	Neuroblast differentiation-associated protein AHNAK;Putative uncharacterized protein AHNAK	Q09666;B4DTV0;Q13727;Q6ZQN2;Q8N274;B5MEH8	1	72.0537	0.203158	26.39	72.054						1	S	0.0929326	28.48	93.154	_VDVKS(ph)PK_	5	2	426.715	1.7293	1575600	0
380	3248	IPI:IPI00021812	IPI:IPI00021812	IPI:IPI00021812	Neuroblast differentiation-associated protein AHNAK;Desmoyokin;cDNA FLJ57801, highly similar to Homo sapiens AHNAK nucleoprotein (desmoyokin) (AHNAK), transcript variant 1, mRNA;AHNAK-related protein;cDNA FLJ46846 fis, clone UTERU3004635, moderately similar to Neuroblast differentiation associated protein AHNAK;cDNA FLJ33834 fis, clone CTONG2004264, moderately similar to NEUROBLAST DIFFERENTIATIO…	AHNAK;PM227	Neuroblast differentiation-associated protein AHNAK	Q09666;B4DTV0;Q13727;Q6ZQN2;Q8N274	0.90546	9.81252	0.850034	10.42	42.336						1	S	0.0528831	15.17	72.643	_VSM(ox)PDVELNLKS(ph)PK_	12	2	826.902	-0.10663	242600	0
380	3258	IPI:IPI00021812;IPI:IPI00555610	IPI:IPI00021812	IPI:IPI00021812	Neuroblast differentiation-associated protein AHNAK;Desmoyokin;cDNA FLJ57801, highly similar to Homo sapiens AHNAK nucleoprotein (desmoyokin) (AHNAK), transcript variant 1, mRNA;AHNAK-related protein;cDNA FLJ46846 fis, clone UTERU3004635, moderately similar to Neuroblast differentiation associated protein AHNAK;cDNA FLJ33834 fis, clone CTONG2004264, moderately similar to NEUROBLAST DIFFERENTIATIO…	AHNAK;PM227;AHNAK	Neuroblast differentiation-associated protein AHNAK;Putative uncharacterized protein AHNAK	Q09666;B4DTV0;Q13727;Q6ZQN2;Q8N274;B5MEH8	0.783126	5.5763	0.000854226	32.39	96.229	0.930622	11.2755	0.000338204	38.85	101.93	1	S	0.000338204	38.85	101.93	_VSVGAPDLSLEASEGS(ph)IK_	16	2	919.943	0.95919	1528800	255370
381	878	IPI:IPI00021831;IPI:IPI00783751;IPI:IPI00789368	IPI:IPI00021831	IPI:IPI00021831	cAMP-dependent protein kinase type I-alpha regulatory subunit;Tissue-specific extinguisher 1;Protein kinase, cAMP-dependent, regulatory, type I, alpha (Tissue specific extinguisher 1), isoform CRA_a;cDNA FLJ40261 fis, clone TESTI2025609, highly similar to cAMP-dependent protein kinase type I-alpha regulatory subunit;cDNA, FLJ92612, Homo sapiens protein kinase, cAMP-dependent, regulatory, type I, …	PRKAR1A;PKR1;PRKAR1;TSE1;hCG_28462;DKFZp779L0468;RET/PTC2;PRKAR1A	cAMP-dependent protein kinase type I-alpha regulatory subunit;RET tyrosine kinase/cAMP protein kinase A subunit RI;Protein kinase A type 1a regulatory subunit	P10644;B2R5T5;Q68DQ4;Q15300;Q96P62	1	122.135	9.40354e-07	35.56	122.13						1	S	9.40354e-07	35.56	122.13	_EDEIS(ph)PPPPNPVVK_	5	2	799.379	-0.3509	7973900	0
387	149;150	IPI:IPI00021924	IPI:IPI00021924	IPI:IPI00021924	Histone H1x	H1FX	Histone H1x	Q92522	0.999843	38.0439	0.00191261	47.67	112.17	0.995258	23.2288	0.0162419	41.84	86.794	1	S	0.00191261	47.67	112.17	_AGGSAALS(ph)PSK_	8	2	513.237	-0.30026	5794700	3305700
387	2908	IPI:IPI00021924	IPI:IPI00021924	IPI:IPI00021924	Histone H1x	H1FX	Histone H1x	Q92522	0.999994	55.1916	0.0213903	10.37	73.951						1	S	0.0213903	10.37	73.951	_(ac)S(ph)VELEEALPVTTAEGM(ox)AK_	1	2	1006.96	1.1211	507290	0
390	1983	IPI:IPI00022058;IPI:IPI00409613	IPI:IPI00022058	IPI:IPI00022058	Arf-GAP with SH3 domain, ANK repeat and PH domain-containing protein 2;Development and differentiation-enhancing factor 2;Pyk2 C-terminus-associated protein;Paxillin-associated protein with ARFGAP activity 3;Putative uncharacterized protein DDEF2;Arf-GAP with SH3 domain, ANK repeat and PH domain-containing protein 2;Development and differentiation-enhancing factor 2;Pyk2 C-terminus-associated pro…	ASAP2;DDEF2;KIAA0400;ASAP2;DDEF2;KIAA0400	Isoform 1 of Development and differentiation-enhancing factor 2;Isoform 2 of Development and differentiation-enhancing factor 2	O43150-1;O43150;Q53RS3;O43150-2;Q53R39;Q53RT9;Q8N282	1	83.8618	2.66554e-21	40.94	176.38	1	155.42	1.08805e-42	52.44	221.09	1	S	1.08805e-42	52.44	221.09	_LLHEDLDES(ph)DDDMDEK_	9	2	999.88	0.42544	6257300	2150000
391	2106	IPI:IPI00746655;IPI:IPI00022143;IPI:IPI00902463;IPI:IPI00794186	IPI:IPI00746655	IPI:IPI00746655	Extended synaptotagmin-1;Membrane-bound C2 domain-containing protein;Protein FAM62A;cDNA FLJ12728 fis, clone NT2RP2000040, highly similar to Protein FAM62A;Extended synaptotagmin-1;Membrane-bound C2 domain-containing protein;Protein FAM62A;cDNA FLJ46898 fis, clone UTERU3022168, highly similar to Protein FAM62A	FAM62A;ESYT1;KIAA0747;MBC2;FAM62A;ESYT1;KIAA0747;MBC2	Isoform 2 of Extended synaptotagmin-1;Isoform 1 of Extended synaptotagmin-1;cDNA FLJ46898 fis, clone UTERU3022168, highly similar to Protein FAM62A;16 kDa protein	Q9BSJ8-2;Q9BSJ8;B3KMV5;Q9BSJ8-1;B3KY56	0.999971	45.4489	0.000106519	22.9	102.4	0.99999	49.9966	0.000242003	24.65	98.156	1	S	1.28736e-07	31.42	120.96	_LTHVDS(ph)PLEAPAGPLGQVK_	6	2	1005.01	-0.35103	319320	94698
391	2993	IPI:IPI00746655;IPI:IPI00022143;IPI:IPI00902463	IPI:IPI00746655	IPI:IPI00746655	Extended synaptotagmin-1;Membrane-bound C2 domain-containing protein;Protein FAM62A;cDNA FLJ12728 fis, clone NT2RP2000040, highly similar to Protein FAM62A;Extended synaptotagmin-1;Membrane-bound C2 domain-containing protein;Protein FAM62A;cDNA FLJ46898 fis, clone UTERU3022168, highly similar to Protein FAM62A	FAM62A;ESYT1;KIAA0747;MBC2;FAM62A;ESYT1;KIAA0747;MBC2	Isoform 2 of Extended synaptotagmin-1;Isoform 1 of Extended synaptotagmin-1;cDNA FLJ46898 fis, clone UTERU3022168, highly similar to Protein FAM62A	Q9BSJ8-2;Q9BSJ8;B3KMV5;Q9BSJ8-1;B3KY56	0.999139	30.6471	0.124424	13.13	71.949	0.99928	31.4249	0.261002	9.21	62.714	1	S	0.0800443	13.7	86.113	_TLS(ph)PEFNER_	3	2	586.753	-0.34249	595870	376660
392	371	IPI:IPI00872944;IPI:IPI00022145;IPI:IPI00514586;IPI:IPI00844197	IPI:IPI00872944	IPI:IPI00872944	Nuclear ubiquitous casein and cyclin-dependent kinases substrate;P1;JC7;Nuclear casein kinase and cyclin-dependent kinase substrate 1, isoform CRA_a;NUCKS protein;Nuclear ubiquitous casein and cyclin-dependent kinases substrate;P1	NUCKS1;NUCKS;JC7;hCG_2025844;NUCKS1;NUCKS	34 kDa protein;Isoform 1 of Nuclear ubiquitous casein and cyclin-dependent kinases substrate;24 kDa protein;Isoform 2 of Nuclear ubiquitous casein and cyclin-dependent kinases substrate	Q9H1E3-1;Q9H1E3;Q54AC0;Q6IA16;Q9H1E3-2	0.945698	12.4094	0.0814464	19.89	84.359	0.994546	22.6112	0.261002	14.16	62.714	1	S	0.0814464	19.89	84.359	_ATVTPS(ph)PVK_	6	2	490.247	-0.31831	1061800	743370
392	903;904	IPI:IPI00872944;IPI:IPI00022145;IPI:IPI00514586;IPI:IPI00844197	IPI:IPI00872944	IPI:IPI00872944	Nuclear ubiquitous casein and cyclin-dependent kinases substrate;P1;JC7;Nuclear casein kinase and cyclin-dependent kinase substrate 1, isoform CRA_a;NUCKS protein;Nuclear ubiquitous casein and cyclin-dependent kinases substrate;P1	NUCKS1;NUCKS;JC7;hCG_2025844;NUCKS1;NUCKS	34 kDa protein;Isoform 1 of Nuclear ubiquitous casein and cyclin-dependent kinases substrate;24 kDa protein;Isoform 2 of Nuclear ubiquitous casein and cyclin-dependent kinases substrate	Q9H1E3-1;Q9H1E3;Q54AC0;Q6IA16;Q9H1E3-2	1	45.368	0.00328003	31.54	94.302	1	78.1489	0.0347967	15.5	78.149	1	S	0.00328003	31.54	94.302	_EEDEEPES(ph)PPEKK_	8	2	811.827	-0.076908	6173000	3351000
392	1019	IPI:IPI00872944;IPI:IPI00022145;IPI:IPI00514586;IPI:IPI00844197;IPI:IPI00383221	IPI:IPI00872944	IPI:IPI00872944	Nuclear ubiquitous casein and cyclin-dependent kinases substrate;P1;JC7;Nuclear casein kinase and cyclin-dependent kinase substrate 1, isoform CRA_a;NUCKS protein;Nuclear ubiquitous casein and cyclin-dependent kinases substrate;P1;Potential LAG1 interactor	NUCKS1;NUCKS;JC7;hCG_2025844;NUCKS1;NUCKS	34 kDa protein;Isoform 1 of Nuclear ubiquitous casein and cyclin-dependent kinases substrate;24 kDa protein;Isoform 2 of Nuclear ubiquitous casein and cyclin-dependent kinases substrate;Potential LAG1 interactor (Fragment)	Q9H1E3-1;Q9H1E3;Q54AC0;Q6IA16;Q9H1E3-2;Q8WYF8	1	46.3186	1.105e-06	32.97	102.52						1	S	1.105e-06	32.97	102.52	_EM(ox)LM(ox)EDVGS(ph)EEEQEEEDEAPFQEK_	9	3	990.375	0.64607	1278200	0
393	2244	IPI:IPI00022203;IPI:IPI00844575	IPI:IPI00022203	IPI:IPI00022203	Myeloid cell surface antigen CD33;Sialic acid-binding Ig-like lectin 3;gp67;cDNA FLJ55411, highly similar to Myeloid cell surface antigen CD33;CD33 antigen (Gp67);CD33 antigen (Gp67), isoform CRA_b	CD33;SIGLEC3;hCG_91950	Myeloid cell surface antigen CD33;CD33 antigen isoform 2 precursor	P20138;B4E3P8;Q546G0	0.943081	12.6956	0.000899826	18.1	101.64	0.323518	0	0.0417202	21.46	76.679	1	S	4.27664e-05	28.41	111.95	_NDTHPTTGS(ph)ASPK_	9	2	696.793	-1.0441	3365600	0
399	1692	IPI:IPI00022348;IPI:IPI00332110;IPI:IPI00304000;IPI:IPI00744329;IPI:IPI00220453;IPI:IPI00303999;IPI:IPI00382504;IPI:IPI00291097;IPI:IPI00181058;IPI:IPI00337754;IPI:IPI00395893;IPI:IPI00395707	IPI:IPI00022348	IPI:IPI00022348	Probable transcription factor PML;Tripartite motif-containing protein 19;RING finger protein 71;cDNA FLJ58282, highly similar to Probable transcription factor PML;Tripartite motif protein TRIM19 zeta;Tripartite motif protein TRIM19 kappa;Tripartite motif protein TRIM19 gamma;Probable transcription factor PML;Tripartite motif-containing protein 19;RING finger protein 71;PML protein;Probable transc…	PML;MYL;RNF71;TRIM19;PML;MYL;RNF71;TRIM19;PML;PML;MYL;RNF71;TRIM19;PML;MYL;RNF71;TRIM19;PML;PML;PML;MYL;RNF71;TRIM19;promyelocytic leukemia protein	Isoform PML-1 of Probable transcription factor PML;promyelocytic leukemia protein isoform 9;Isoform PML-3 of Probable transcription factor PML;PML protein;Isoform PML-X of Probable transcription factor PML;Isoform PML-2 of Probable transcription factor PML	P29590-1;P29590;B4DTK9;Q9BZX9;Q9BZX7;Q9BZY2;P29590-3;Q15959;P29590-5;P29590-2;Q9BZY0;Q9BZY3;Q9BZY1;Q71RA7;Q9BWP7;A4VCI9;Q59FP9;Q9BZX6;P29590-4;Q9BZX8;Q9UE85;Q05835;Q59GQ8;Q59H09;Q9BPW2	0.999914	43.6723	0.0332765	36.08	80.229	0.999982	48.3276	0.126215	14.11	69.198	1	S	0.00266988	41.28	101.64	_KAS(ph)PEAASTPR_	3	2	597.779	0.82683	11215000	940340
399	1696	IPI:IPI00022348;IPI:IPI00332110;IPI:IPI00304000;IPI:IPI00744329;IPI:IPI00220453;IPI:IPI00303999;IPI:IPI00382504;IPI:IPI00291097;IPI:IPI00181058;IPI:IPI00337754;IPI:IPI00888971	IPI:IPI00022348	IPI:IPI00022348	Probable transcription factor PML;Tripartite motif-containing protein 19;RING finger protein 71;cDNA FLJ58282, highly similar to Probable transcription factor PML;Tripartite motif protein TRIM19 zeta;Tripartite motif protein TRIM19 kappa;Tripartite motif protein TRIM19 gamma;Probable transcription factor PML;Tripartite motif-containing protein 19;RING finger protein 71;PML protein;Probable transc…	PML;MYL;RNF71;TRIM19;PML;MYL;RNF71;TRIM19;PML;PML;MYL;RNF71;TRIM19;PML;MYL;RNF71;TRIM19;PML;PML;PML;MYL;RNF71;TRIM19	Isoform PML-1 of Probable transcription factor PML;promyelocytic leukemia protein isoform 9;Isoform PML-3 of Probable transcription factor PML;PML protein;Isoform PML-X of Probable transcription factor PML;Isoform PML-2 of Probable transcription factor PML	P29590-1;P29590;B4DTK9;Q9BZX9;Q9BZX7;Q9BZY2;P29590-3;Q15959;P29590-5;P29590-2;Q9BZY0;Q9BZY3;Q9BZY1;Q71RA7;Q9BWP7;A4VCI9;Q59FP9;Q9BZX6;P29590-4;Q9BZX8;Q9UE85	0.996336	24.3448	0.108018	28.69	75.311						1	S	0.108018	28.69	75.311	_KCS(ph)QTQCPR_	3	2	622.749	0.058547	321090	0
399	2840	IPI:IPI00022348;IPI:IPI00332110;IPI:IPI00304000;IPI:IPI00744329;IPI:IPI00220453;IPI:IPI00303999;IPI:IPI00382504;IPI:IPI00291097;IPI:IPI00181058;IPI:IPI00888971	IPI:IPI00022348	IPI:IPI00022348	Probable transcription factor PML;Tripartite motif-containing protein 19;RING finger protein 71;cDNA FLJ58282, highly similar to Probable transcription factor PML;Tripartite motif protein TRIM19 zeta;Tripartite motif protein TRIM19 kappa;Tripartite motif protein TRIM19 gamma;Probable transcription factor PML;Tripartite motif-containing protein 19;RING finger protein 71;PML protein;Probable transc…	PML;MYL;RNF71;TRIM19;PML;MYL;RNF71;TRIM19;PML;PML;MYL;RNF71;TRIM19;PML;MYL;RNF71;TRIM19;PML;PML	Isoform PML-1 of Probable transcription factor PML;promyelocytic leukemia protein isoform 9;Isoform PML-3 of Probable transcription factor PML;PML protein;Isoform PML-X of Probable transcription factor PML;Isoform PML-2 of Probable transcription factor PML	P29590-1;P29590;B4DTK9;Q9BZX9;Q9BZX7;Q9BZY2;P29590-3;Q15959;P29590-5;P29590-2;Q9BZY0;Q9BZY3;Q9BZY1;Q71RA7;Q9BWP7;A4VCI9;Q59FP9;Q9BZX6	0.999271	31.3701	0.000453715	33.36	81.448						1	S	0.000453715	33.36	81.448	_S(ph)PVIGSEVFLPNSNHVASGAGEAEER_	1	3	911.755	-0.092219	768990	0
405	1323	IPI:IPI00022445	IPI:IPI00022445	IPI:IPI00022445	Platelet basic protein;C-X-C motif chemokine 7;Small-inducible cytokine B7;Leukocyte-derived growth factor;Macrophage-derived growth factor;Connective tissue-activating peptide III;Low-affinity platelet factor IV;LA-PF4;TC-2;Connective tissue-activating peptide III(1-81);Beta-thromboglobulin;Neutrophil-activating peptide 2(74);Neutrophil-activating peptide 2(73);Neutrophil-activating peptide 2;TC…	PPBP;CTAP3;CXCL7;SCYB7;TGB1;THBGB1;hCG_16365	Platelet basic protein	P02775;B2R5F3	0.963794	14.2544	0.0222936	46.28	79.974						1	S	0.00800002	35.19	91.584	_GKEES(ph)LDSDLYAELR_	5	2	902.904	-0.80949	366120	0
407	3118	IPI:IPI00022449	IPI:IPI00022449	IPI:IPI00022449	Dedicator of cytokinesis protein 2;cDNA FLJ46228 fis, clone TESTI4014908, highly similar to Dedicator of cytokinesis protein 2;cDNA FLJ46592 fis, clone THYMU3045510, highly similar to Dedicator of cytokinesis protein 2;DOCK2 protein	DOCK2;KIAA0209	Isoform 1 of Dedicator of cytokinesis protein 2	Q92608-1;Q92608;B3KXW9;B3KY14;Q5XG91	0.989788	20.3297	0.00464497	32.16	90.05	0.993085	21.964	0.00250204	24.24	94.616	1	S	4.83855e-14	44.72	148.32	_VEQEEPIS(ph)PGSTLPEVK_	8	2	959.956	0.37821	5208700	185800
410	1796;1797	IPI:IPI00022471;IPI:IPI00640700	IPI:IPI00022471	IPI:IPI00022471	Minor histocompatibility protein HA-1;Minor histocompatibility antigen HA-1;cDNA FLJ46218 fis, clone TESTI4013474, highly similar to Homo sapiens minor histocompatibility antigen HA-1 (HA-1), mRNA;cDNA FLJ58624, highly similar to Homo sapiens minor histocompatibility antigen HA-1 (HA-1), mRNA;cDNA FLJ58671, highly similar to Homo sapiens minor histocompatibility antigen HA-1 (HA-1), mRNA;HMHA1 pr…	HMHA1;KIAA0223	cDNA FLJ58624, highly similar to Homo sapiens minor histocompatibility antigen HA-1 (HA-1), mRNA;cDNA FLJ16319 fis, clone SPLEN2036076, highly similar to Homo sapiens minor histocompatibility antigen HA-1 (HA-1), mRNA	Q92619;B3KXW7;B4DTS4;B4E3K8;O78181;Q8IYN3;B3KVA9	0.992217	21.055	0.00276851	18.34	101.28	0.932176	11.3925	0.249255	4.38	61.999	1	S	0.0019495	29.41	113.7	_KSS(ph)FNVSDVAR_	3	2	645.298	0.10252	4581800	296590
410	2409	IPI:IPI00022471;IPI:IPI00640700	IPI:IPI00022471	IPI:IPI00022471	Minor histocompatibility protein HA-1;Minor histocompatibility antigen HA-1;cDNA FLJ46218 fis, clone TESTI4013474, highly similar to Homo sapiens minor histocompatibility antigen HA-1 (HA-1), mRNA;cDNA FLJ58624, highly similar to Homo sapiens minor histocompatibility antigen HA-1 (HA-1), mRNA;cDNA FLJ58671, highly similar to Homo sapiens minor histocompatibility antigen HA-1 (HA-1), mRNA;HMHA1 pr…	HMHA1;KIAA0223	cDNA FLJ58624, highly similar to Homo sapiens minor histocompatibility antigen HA-1 (HA-1), mRNA;cDNA FLJ16319 fis, clone SPLEN2036076, highly similar to Homo sapiens minor histocompatibility antigen HA-1 (HA-1), mRNA	Q92619;B3KXW7;B4DTS4;B4E3K8;O78181;Q8IYN3;B3KVA9	0.920228	10.8744	2.45868e-05	21.34	106.67	0.396828	-1.30575	0.00825672	19.64	78.903	1	S	2.45868e-05	21.34	106.67	_PTEATVSLS(ph)SLVDYPHQAR_	9	2	1076.01	0.3381	874970	0
410	2826	IPI:IPI00022471	IPI:IPI00022471	IPI:IPI00022471	Minor histocompatibility protein HA-1;Minor histocompatibility antigen HA-1;cDNA FLJ46218 fis, clone TESTI4013474, highly similar to Homo sapiens minor histocompatibility antigen HA-1 (HA-1), mRNA;cDNA FLJ58624, highly similar to Homo sapiens minor histocompatibility antigen HA-1 (HA-1), mRNA;cDNA FLJ58671, highly similar to Homo sapiens minor histocompatibility antigen HA-1 (HA-1), mRNA;HMHA1 pr…	HMHA1;KIAA0223	cDNA FLJ58624, highly similar to Homo sapiens minor histocompatibility antigen HA-1 (HA-1), mRNA	Q92619;B3KXW7;B4DTS4;B4E3K8;O78181;Q8IYN3	0.878284	7.78084	0.000459292	37.73	77.037						1	S	0.000454159	32.52	77.08	_S(ph)PLTAASPGELPTEGAGPDVVEDISHLLADVAR_	1	3	1122.22	1.2308	0	0
410	2826	IPI:IPI00022471	IPI:IPI00022471	IPI:IPI00022471	Minor histocompatibility protein HA-1;Minor histocompatibility antigen HA-1;cDNA FLJ46218 fis, clone TESTI4013474, highly similar to Homo sapiens minor histocompatibility antigen HA-1 (HA-1), mRNA;cDNA FLJ58624, highly similar to Homo sapiens minor histocompatibility antigen HA-1 (HA-1), mRNA;cDNA FLJ58671, highly similar to Homo sapiens minor histocompatibility antigen HA-1 (HA-1), mRNA;HMHA1 pr…	HMHA1;KIAA0223	cDNA FLJ58624, highly similar to Homo sapiens minor histocompatibility antigen HA-1 (HA-1), mRNA	Q92619;B3KXW7;B4DTS4;B4E3K8;O78181;Q8IYN3	0.851582	6.92266	0.000459292	37.73	77.037						2	S	0.000459292	37.73	77.037	_S(ph)PLTAAS(ph)PGELPTEGAGPDVVEDISHLLADVAR_	7	3	1148.87	0.9445	305130	0
410	2918	IPI:IPI00022471;IPI:IPI00640700	IPI:IPI00022471	IPI:IPI00022471	Minor histocompatibility protein HA-1;Minor histocompatibility antigen HA-1;cDNA FLJ46218 fis, clone TESTI4013474, highly similar to Homo sapiens minor histocompatibility antigen HA-1 (HA-1), mRNA;cDNA FLJ58624, highly similar to Homo sapiens minor histocompatibility antigen HA-1 (HA-1), mRNA;cDNA FLJ58671, highly similar to Homo sapiens minor histocompatibility antigen HA-1 (HA-1), mRNA;HMHA1 pr…	HMHA1;KIAA0223	cDNA FLJ58624, highly similar to Homo sapiens minor histocompatibility antigen HA-1 (HA-1), mRNA;cDNA FLJ16319 fis, clone SPLEN2036076, highly similar to Homo sapiens minor histocompatibility antigen HA-1 (HA-1), mRNA	Q92619;B3KXW7;B4DTS4;B4E3K8;O78181;Q8IYN3;B3KVA9	0.989614	19.9858	0.00073245	23.65	85.457						1	S	0.00073245	23.65	85.457	_S(ph)WPLSISDSDSGLDPGPGAGDFK_	1	2	1193.02	-0.15052	300930	0
411	752	IPI:IPI00022479;IPI:IPI00908611	IPI:IPI00022479	IPI:IPI00022479	Probable E3 ubiquitin-protein ligase HERC1;HECT domain and RCC1-like domain-containing protein 1;p532;p619;cDNA FLJ60284, highly similar to Homo sapiens guanine nucleotide exchange factor p532	HERC1	Probable E3 ubiquitin-protein ligase HERC1;cDNA FLJ60284, highly similar to Homo sapiens guanine nucleotide exchange factor p532	Q15751;B4DKS2	0.890662	9.10942	0.462724	6.11	51.445	0.91611	10.3824	0.18662	7.91	61.65	1	S	0.058343	8.92	71.614	_DRDRM(ox)NS(ph)GAGSGAR_	7	2	773.315	-0.30651	6203800	4045400
413	1763;2213	IPI:IPI00022508	IPI:IPI00022508	IPI:IPI00022508	Src kinase-associated phosphoprotein 2;Src family-associated phosphoprotein 2;Src kinase-associated phosphoprotein 55-related protein;SKAP55 homolog;Src-associated adapter protein with PH and SH3 domains;Pyk2/RAFTK-associated protein;Retinoic acid-induced protein 70;Src family associated phosphoprotein 2;Src family associated phosphoprotein 2, isoform CRA_b;cDNA, FLJ93710, Homo sapiens src family…	SKAP2;PRAP;RA70;SAPS;SCAP2;SKAP55R;hCG_38391;tcag7.158	Src kinase-associated phosphoprotein 2	O75563;A4D173	0.999861	38.7841	0.0104054	23.32	87.639	0.997054	25.3277	0.462724	3.89	51.445	1	S	0.0104054	23.32	87.639	_KMS(ph)QDSVHHTSGDK_	3	4	409.925	-0.37389	5177700	673660
413	1763;2213	IPI:IPI00022508	IPI:IPI00022508	IPI:IPI00022508	Src kinase-associated phosphoprotein 2;Src family-associated phosphoprotein 2;Src kinase-associated phosphoprotein 55-related protein;SKAP55 homolog;Src-associated adapter protein with PH and SH3 domains;Pyk2/RAFTK-associated protein;Retinoic acid-induced protein 70;Src family associated phosphoprotein 2;Src family associated phosphoprotein 2, isoform CRA_b;cDNA, FLJ93710, Homo sapiens src family…	SKAP2;PRAP;RA70;SAPS;SCAP2;SKAP55R;hCG_38391;tcag7.158	Src kinase-associated phosphoprotein 2	O75563;A4D173	0.998707	29.2062	0.0104054	23.32	87.639	0.885079	9.57693	0.462724	3.89	51.445	1	S	0.0104054	23.32	87.639	_MSQDS(ph)VHHTSGDK_	5	2	754.795	-0.17648	753630	140480
413	2395	IPI:IPI00022508	IPI:IPI00022508	IPI:IPI00022508	Src kinase-associated phosphoprotein 2;Src family-associated phosphoprotein 2;Src kinase-associated phosphoprotein 55-related protein;SKAP55 homolog;Src-associated adapter protein with PH and SH3 domains;Pyk2/RAFTK-associated protein;Retinoic acid-induced protein 70;Src family associated phosphoprotein 2;Src family associated phosphoprotein 2, isoform CRA_b;cDNA, FLJ93710, Homo sapiens src family…	SKAP2;PRAP;RA70;SAPS;SCAP2;SKAP55R;hCG_38391;tcag7.158	Src kinase-associated phosphoprotein 2	O75563;A4D173	0.891806	10.2455	0.00139928	45.65	97.813						1	S	0.00139928	45.65	97.813	_PNPSS(ph)TSSPYPLPEEIR_	5	2	975.946	0.13866	843300	0
415	2381	IPI:IPI00022602;IPI:IPI00398771	IPI:IPI00022602	IPI:IPI00022602	Docking protein 2;Downstream of tyrosine kinase 2;p56(dok-2);cDNA FLJ75779, highly similar to Homo sapiens docking protein 2, 56kDa (DOK2), transcript variant 1, mRNA;cDNA FLJ54269, highly similar to Docking protein 2 (Downstream of tyrosine kinase 2)	DOK2	Docking protein 2;28 kDa protein	O60496;A8K7W1;B4DKQ6	0.791328	8.80663	0.017707	14.18	75.819	0.803888	9.36225	0.124002	7.43	59.57	1	S	0.017707	14.18	75.819	_PHDSLPPPS(ph)PTTPVPAPR_	9	3	648.319	0.1247	562290	215400
420	2001	IPI:IPI00022937;IPI:IPI00478809	IPI:IPI00022937	IPI:IPI00022937	Coagulation factor V;Activated protein C cofactor;Proaccelerin, labile factor;Coagulation factor V heavy chain;Coagulation factor V light chain;Coagulation factor V;Activated protein C cofactor;Proaccelerin, labile factor;Coagulation factor V heavy chain;Coagulation factor V light chain;cDNA FLJ50218, highly similar to Coagulation factor V;Mutant coagulation factor V;Coagulation factor V jinjiang…	F5;F5;factor V	Coagulation factor V;Coagulation factor V	Q5R346;P12259;A8K6E8;B4DU26;Q15430;Q1L610;Q2EHR5;Q2HZY9;Q2HZZ0;Q2HZZ1;Q8TD21;Q8WWQ6;Q8WWQ7;Q9P1A8	0.999997	55.4264	0.0378775	9.15	73.499	0.966505	14.6023	0.982522	1.8	37.18	1	S	0.0378775	9.15	73.499	_LLSLGAGEFKS(ph)QEHAK_	11	3	598.964	-0.62219	676490	220950
423	2090	IPI:IPI00746691;IPI:IPI00514873;IPI:IPI00641887;IPI:IPI00023023	IPI:IPI00746691	IPI:IPI00746691	UPF0414 transmembrane protein C20orf30;UPF0414 transmembrane protein C20orf30;Chromosome 20 open reading frame 30, isoform CRA_a;cDNA, FLJ96687;Chromosome 20 open reading frame 30	C20orf30;HSPC274;UNQ2432/PRO4992;C20orf30;HSPC274;UNQ2432/PRO4992;hCG_2020215;C20orf30;RP5-1116H23.2-004	Isoform 1 of UPF0414 transmembrane protein C20orf30;17 kDa protein;Isoform 2 of UPF0414 transmembrane protein C20orf30;Chromosome 20 open reading frame 30	Q96A57-2;Q96A57;Q96A57-1;B2RDM8;Q5JWB9	0.858371	10.8361	0.0198636	17.04	82.287						1	S	0.0198636	17.04	82.287	_LS(ph)STDDGYIDLQFK_	2	2	841.371	0.10541	136130	0
424	357	IPI:IPI00642971;IPI:IPI00789435;IPI:IPI00023048;IPI:IPI00796284;IPI:IPI00064086;IPI:IPI00795920	IPI:IPI00642971	IPI:IPI00642971	cDNA, FLJ95068, highly similar to Homo sapiens eukaryotic translation elongation factor 1 delta (guanine nucleotide exchange protein) (EEF1D), transcript variant 1, mRNA;FP1047;EEF1D protein;Eukaryotic translation elongation factor 1 delta (Guanine nucleotide exchange protein);Eukaryotic translation elongation factor 1 delta (Guanine nucleotide exchange protein), isoform CRA_b;cDNA: FLJ20897 fis,…	EEF1D;hCG_1994718;EEF1D;EF1D;EEF1D;hCG_1994718	eukaryotic translation elongation factor 1 delta isoform 1;eukaryotic translation elongation factor 1 delta isoform 3;Elongation factor 1-delta;cDNA FLJ57946, highly similar to Elongation factor 1-delta;eukaryotic translation elongation factor 1 delta isof	B2RAR6;Q71RH4;Q96I38;Q9BW34;Q9H7G6;P29692;B4DDU4;Q4VBZ6	0.999956	43.5856	0.00124799	31.6	100.02	0.499845	0	1	12.72	36.424	1	S	1.23771e-06	38.91	128.69	_ATAPQTQHVS(ph)PMR_	10	2	752.342	0.10135	11247000	0
424	1768	IPI:IPI00642971;IPI:IPI00789435;IPI:IPI00023048;IPI:IPI00796284;IPI:IPI00064086;IPI:IPI00795920	IPI:IPI00642971	IPI:IPI00642971	cDNA, FLJ95068, highly similar to Homo sapiens eukaryotic translation elongation factor 1 delta (guanine nucleotide exchange protein) (EEF1D), transcript variant 1, mRNA;FP1047;EEF1D protein;Eukaryotic translation elongation factor 1 delta (Guanine nucleotide exchange protein);Eukaryotic translation elongation factor 1 delta (Guanine nucleotide exchange protein), isoform CRA_b;cDNA: FLJ20897 fis,…	EEF1D;hCG_1994718;EEF1D;EF1D;EEF1D;hCG_1994718	eukaryotic translation elongation factor 1 delta isoform 1;eukaryotic translation elongation factor 1 delta isoform 3;Elongation factor 1-delta;cDNA FLJ57946, highly similar to Elongation factor 1-delta;eukaryotic translation elongation factor 1 delta isof	B2RAR6;Q71RH4;Q96I38;Q9BW34;Q9H7G6;P29692;B4DDU4;Q4VBZ6	1	76.392	1.04979e-16	48.79	127.61	1	83.2003	1.80444e-13	40.08	119.08	1	S	1.04979e-16	48.79	127.61	_KPATPAEDDEDDDIDLFGS(ph)DNEEEDKEAAQLR_	19	3	1219.85	0.55323	11505000	1108000
425	2569	IPI:IPI00384176;IPI:IPI00910435;IPI:IPI00301041;IPI:IPI00909142;IPI:IPI00334894;IPI:IPI00873041;IPI:IPI00023097;IPI:IPI00640304;IPI:IPI00398781	IPI:IPI00384176	IPI:IPI00384176	Protein polybromo-1;Polybromo-1D;BRG1-associated factor 180;cDNA FLJ11064 fis, clone PLACE1004824;Protein polybromo-1;Polybromo-1D;BRG1-associated factor 180;Protein polybromo-1;Polybromo-1D;BRG1-associated factor 180;Protein polybromo-1;Polybromo-1D;BRG1-associated factor 180;Protein polybromo-1;Polybromo-1D;BRG1-associated factor 180;PB1 protein;cDNA FLJ10645 fis, clone NT2RP2005767, moderately…	PBRM1;PB1;PBRM1;PB1;PBRM1;PB1;PBRM1;PB1;PBRM1;PB1;PBRM1;PB1;PBRM1;PB1;PBRM1;PB1;PBRM1;PB1	Isoform 1 of Protein polybromo-1;Isoform 8 of Protein polybromo-1;Isoform 2 of Protein polybromo-1;Isoform 9 of Protein polybromo-1;Isoform 3 of Protein polybromo-1;Isoform 7 of Protein polybromo-1;Isoform 5 of Protein polybromo-1;Isoform 4 of Protein poly	Q86U86-1;Q86U86;Q9NUX9;Q86U86-8;Q86U86-2;Q86U86-9;Q86U86-3;Q5EBM5;Q9NVM2;Q86U86-7;Q86U86-5;Q86U86-4;Q86U86-6	0.981136	17.1609	7.50145e-05	25.98	94.688						1	S	7.50145e-05	25.98	94.688	_RLS(ph)NLPTVDPIAVCHELYNTIR_	3	3	887.779	0.59285	551740	0
429	3066	IPI:IPI00023322;IPI:IPI00908945	IPI:IPI00023322	IPI:IPI00023322	Zinc finger protein ubi-d4;Requiem;Apoptosis response zinc finger protein;D4, zinc and double PHD fingers family 2;cDNA FLJ76908, highly similar to Homo sapiens D4, zinc and double PHD fingers family 2 (DPF2), mRNA;D4, zinc and double PHD fingers family 2, isoform CRA_a;cDNA FLJ54147, highly similar to Zinc-finger protein ubi-d4	DPF2;REQ;UBID4;hCG_23274	Zinc finger protein ubi-d4;cDNA FLJ54147, highly similar to Zinc-finger protein ubi-d4	Q92785;A8K7C9;B4DT58	0.999948	43.0795	0.0948885	26.79	67.334						1	S	0.0222936	20.54	79.974	_VDDDS(ph)LGEFPVTNSR_	5	2	865.867	0.94087	733390	0
430	161	IPI:IPI00023330;IPI:IPI00797368	IPI:IPI00023330	IPI:IPI00023330	LisH domain and HEAT repeat-containing protein KIAA1468;cDNA, FLJ96449;LisH domain and HEAT repeat-containing protein KIAA1468	KIAA1468;KIAA1468	Isoform 2 of LisH domain and HEAT repeat-containing protein KIAA1468;Isoform 1 of LisH domain and HEAT repeat-containing protein KIAA1468	Q9P260-2;Q9P260;B2RD46;Q9P260-1	0.815251	9.71609	0.00067488	27.15	104.2	0.91944	10.9932	0.0528831	33.58	72.643	1	S	0.00067488	27.15	104.2	_AGS(ph)ISTLDSLDFAR_	3	2	766.853	0.53696	685920	195230
430	161	IPI:IPI00023330;IPI:IPI00797368	IPI:IPI00023330	IPI:IPI00023330	LisH domain and HEAT repeat-containing protein KIAA1468;cDNA, FLJ96449;LisH domain and HEAT repeat-containing protein KIAA1468	KIAA1468;KIAA1468	Isoform 2 of LisH domain and HEAT repeat-containing protein KIAA1468;Isoform 1 of LisH domain and HEAT repeat-containing protein KIAA1468	Q9P260-2;Q9P260;B2RD46;Q9P260-1	0.999998	58.6023	0.00067488	27.15	104.2	0.000713191	-31.1032	0.0528831	33.58	72.643	1	S	0.00067488	27.15	104.2	_AGSISTLDS(ph)LDFAR_	9	2	766.853	0.17768	299280	0
433	1849	IPI:IPI00023549	IPI:IPI00023549	IPI:IPI00023549	Galectin-related protein	GRP;HSPC159	Galectin-related protein	Q3ZCW2;B2RBG8	0.97201	15.7772	0.0264233	17.88	68.277	0.864868	8.67596	0.0802001	18.52	58.831	1	S	0.0264233	17.88	68.277	_LDDGHLNNSLSS(ph)PVQADVYFPR_	12	3	842.055	0.28275	1431100	584780
434	1936	IPI:IPI00023555;IPI:IPI00167053;IPI:IPI00162669;IPI:IPI00162670;IPI:IPI00169299;IPI:IPI00169296;IPI:IPI00375694;IPI:IPI00375695	IPI:IPI00023555	IPI:IPI00023555	Oxysterol-binding protein-related protein 3;Oxysterol-binding protein;Oxysterol-binding protein-related protein 3;Oxysterol-binding protein;Oxysterol-binding protein-related protein 3;Oxysterol-binding protein;Oxysterol-binding protein-related protein 3;Oxysterol-binding protein;Oxysterol-binding protein-related protein 3;HCG38836, isoform CRA_c;Oxysterol binding protein-like 3;Oxysterol-binding …	OSBPL3;KIAA0704;ORP3;OSBP3;hCG_38836;tcag7.157;OSBPL3;KIAA0704;ORP3;OSBP3;hCG_38836;tcag7.157;OSBPL3;KIAA0704;ORP3;OSBP3;hCG_38836;tcag7.157;OSBPL3;KIAA0704;ORP3;OSBP3;hCG_38836;tcag7.157;OSBPL3;KIAA0704;ORP3;OSBP3;hCG_38836;tcag7.157;OSBPL3;KIAA0704;ORP3;OSBP3;hCG_38836;tcag7.157;OSBPL3;KIAA0704;ORP3;OSBP3;OSBPL3;KIAA0704;ORP3;OSBP3	Isoform 1a of Oxysterol-binding protein-related protein 3;Isoform 1b of Oxysterol-binding protein-related protein 3;Isoform 1c of Oxysterol-binding protein-related protein 3;Isoform 1d of Oxysterol-binding protein-related protein 3;Isoform 2a of Oxysterol-	Q9H4L5-1;Q9H4L5;A4D167;Q9H4L5-2;A4D169;Q9H4L5-3;A4D168;Q9H4L5-4;A4D170;Q9H4L5-5;A4D171;Q9H4L5-6;A4D172;Q9H4L5-7;Q9H4L5-8	0.927274	11.0586	5.18786e-06	52.05	119.53						1	S	5.18786e-06	52.05	119.53	_LHSS(ph)NPNLSTLDFGEEK_	4	2	984.441	0.4346	285650	0
435	1906	IPI:IPI00607554;IPI:IPI00165528;IPI:IPI00023584	IPI:IPI00607554	IPI:IPI00607554	Ubiquitin carboxyl-terminal hydrolase 47;Ubiquitin thioesterase 47;Ubiquitin-specific-processing protease 47;Deubiquitinating enzyme 47;Ubiquitin carboxyl-terminal hydrolase 47;Ubiquitin thioesterase 47;Ubiquitin-specific-processing protease 47;Deubiquitinating enzyme 47;USP47 protein;Ubiquitin carboxyl-terminal hydrolase;My002 protein	USP47;USP47	Isoform 1 of Ubiquitin carboxyl-terminal hydrolase 47;Isoform 2 of Ubiquitin carboxyl-terminal hydrolase 47;My002 protein	Q96K76-1;Q96K76;Q96K76-2;A0PJ80;B3KRV9;B3KXF5;Q9H3L7	0.99943	33.319	1.04143e-08	19.26	133.13	0.472241	0	0.0948885	17.34	67.334	1	S	1.04143e-08	19.26	133.13	_LFVLLPEQS(ph)PVSYSK_	9	2	893.955	1.0973	320810	0
436	1368	IPI:IPI00023591	IPI:IPI00023591	IPI:IPI00023591	Transcriptional activator protein Pur-alpha;Purine-rich single-stranded DNA-binding protein alpha;PURA protein;Purine-rich element binding protein A	PURA;PUR1	Transcriptional activator protein Pur-alpha	Q00577;Q2NLC9;Q2NLD4;Q56A79;Q5U0P9	0.497132	0	1.99161e-07	55.1	106.32	0.840489	7.94015	0.165518	28.42	48.177	1	S	1.99161e-07	55.1	106.32	_GPGLGS(ph)TQGQTIALPAQGLIEFR_	6	2	1196.11	-0.15512	0	225180
437	3234	IPI:IPI00797126;IPI:IPI00023748;IPI:IPI00909970;IPI:IPI00797259	IPI:IPI00797126	IPI:IPI00797126	Nascent polypeptide-associated complex subunit alpha;Alpha-NAC;cDNA FLJ33331 fis, clone BRACE2000489, highly similar to Nascent polypeptide-associated complex subunit alpha;HCG2016482, isoform CRA_b;cDNA, FLJ92170, Homo sapiens nascent-polypeptide-associated complex alpha polypeptide (NACA), mRNA;cDNA FLJ53704, moderately similar to Nascent polypeptide-associated complex subunit alpha;Putative un…	NACA;HSD48;hCG_2016482;NACA	nascent polypeptide-associated complex alpha subunit isoform a;Nascent polypeptide-associated complex subunit alpha;cDNA FLJ53704, moderately similar to Nascent polypeptide-associated complex subunit alpha;Putative uncharacterized protein NACA	Q13765;B2R4P8;B4DDI8;A8MTN7	0.889217	10.5123	0.0032077	31.12	57.484						1	S	0.0032077	31.12	57.484	_VQGEAVSNIQENTQTPTVQEES(ph)EEEEVDETGVEVK_	22	3	1314.25	0.32117	888640	0
438	2791	IPI:IPI00402231;IPI:IPI00023780	IPI:IPI00402231	IPI:IPI00402231	DnaJ homolog subfamily C member 5;Cysteine string protein;cDNA FLJ75958, highly similar to Homo sapiens DnaJ (Hsp40) homolog, subfamily C, member 5 (DNAJC5), mRNA;DnaJ (Hsp40) homolog, subfamily C, member 5, isoform CRA_a;Putative uncharacterized protein DKFZp761N1221;FLJ00095 protein;DnaJ homolog subfamily C member 5;Cysteine string protein	DNAJC5;CSP;hCG_2021521;DKFZp761N1221;FLJ00095;DNAJC5;CSP	Isoform 1 of DnaJ homolog subfamily C member 5;Isoform 2 of DnaJ homolog subfamily C member 5	Q9H3Z4-1;Q9H3Z4;A8K0M0;Q6AHX3;Q8TET0;Q9H3Z4-2;B3KY68	0.550193	1.26175	0.009025	9.26	84.658	0.875368	8.53398	0.0386015	13.26	70.942	1	S	5.10048e-09	26.46	132.78	_S(ph)LSTSGESLYHVLGLDK_	1	2	943.451	0.2272	6453000	1325100
438	2791	IPI:IPI00402231;IPI:IPI00023780	IPI:IPI00402231	IPI:IPI00402231	DnaJ homolog subfamily C member 5;Cysteine string protein;cDNA FLJ75958, highly similar to Homo sapiens DnaJ (Hsp40) homolog, subfamily C, member 5 (DNAJC5), mRNA;DnaJ (Hsp40) homolog, subfamily C, member 5, isoform CRA_a;Putative uncharacterized protein DKFZp761N1221;FLJ00095 protein;DnaJ homolog subfamily C member 5;Cysteine string protein	DNAJC5;CSP;hCG_2021521;DKFZp761N1221;FLJ00095;DNAJC5;CSP	Isoform 1 of DnaJ homolog subfamily C member 5;Isoform 2 of DnaJ homolog subfamily C member 5	Q9H3Z4-1;Q9H3Z4;A8K0M0;Q6AHX3;Q8TET0;Q9H3Z4-2;B3KY68	0.80321	9.14881	0.009025	9.26	84.658	0.869509	8.93774	0.0386015	13.26	70.942	1	S	5.10048e-09	26.46	132.78	_SLS(ph)TSGESLYHVLGLDK_	3	3	629.303	-0.45454	2195400	493650
439	107	IPI:IPI00023786	IPI:IPI00023786	IPI:IPI00023786	Protein tyrosine phosphatase receptor type C-associated protein;CD45-associated protein;Lymphocyte phosphatase-associated phosphoprotein	PTPRCAP;LPAP	Protein tyrosine phosphatase receptor type C-associated protein	Q14761;B2R512	0.942228	12.1244	0.000145199	20.38	107.9	0.653726	2.75975	0.000145199	22.58	107.9	1	S	8.83912e-05	33.88	116.73	_AELGS(ph)TDNDLER_	5	2	700.29	-0.34561	22790000	1836600
440	1854	IPI:IPI00023860;IPI:IPI00789029;IPI:IPI00902909;IPI:IPI00796965	IPI:IPI00023860	IPI:IPI00023860	Nucleosome assembly protein 1-like 1;NAP-1-related protein;cDNA FLJ30458 fis, clone BRACE2009421, highly similar to NUCLEOSOME ASSEMBLY PROTEIN 1-LIKE 1;cDNA FLJ16112 fis, clone 3NB692001853, highly similar to NUCLEOSOME ASSEMBLY PROTEIN 1-LIKE 1;Nucleosome assembly protein 1-like 1, isoform CRA_c	NAP1L1;NRP;NAP1L1;hCG_2015037	Nucleosome assembly protein 1-like 1;cDNA FLJ30458 fis, clone BRACE2009421, highly similar to NUCLEOSOME ASSEMBLY PROTEIN 1-LIKE 1;Nucleosome assembly protein 1-like 1, isoform CRA_c;15 kDa protein	P55209;B3KNT8;B3KV44	0.993077	21.964	0.00090251	17.03	100.88	0.000788124	-30.6828	0.5954	5.37	43.604	1	S	0.00090251	17.03	100.88	_LDGLVETPTGYIES(ph)LPR_	14	2	970.474	-0.045511	172300	0
447	2103	IPI:IPI00024145;IPI:IPI00902560;IPI:IPI00216026;IPI:IPI00455531;IPI:IPI00737171;IPI:IPI00888783;IPI:IPI00647902;IPI:IPI00647442	IPI:IPI00024145	IPI:IPI00024145	Voltage-dependent anion-selective channel protein 2;Outer mitochondrial membrane protein porin 2;Voltage-dependent anion-selective channel protein 2;Outer mitochondrial membrane protein porin 2;Voltage-dependent anion-selective channel protein 2;Outer mitochondrial membrane protein porin 2;cDNA FLJ60120, highly similar to Voltage-dependent anion-selective channel protein 2;cDNA, FLJ78818, highly …	VDAC2;VDAC2;VDAC2;VDAC2;RP11-375G3.1-010;VDAC2;RP11-375G3.1-005	Voltage-dependent anion-selective channel protein 2;Isoform 1 of Voltage-dependent anion-selective channel protein 2;Isoform 3 of Voltage-dependent anion-selective channel protein 2;Uncharacterized protein ENSP00000367226;similar to voltage-dependent anion	P45880-2;P45880;P45880-1;P45880-3;B4DKM5;A6NLE7;Q5JSD1;Q5JSD2	0.976544	17.8642	0.318564	16.46	56.432	0.993741	24.8169	0.000899826	40.57	101.64	1	S	0.000899826	40.57	101.64	_LTFDTTFS(ph)PNTGK_	8	2	754.837	0.21944	1369400	644830
451	5	IPI:IPI00024307	IPI:IPI00024307	IPI:IPI00024307	Ephrin-B1;EPH-related receptor tyrosine kinase ligand 2;EFL-3	EFNB1;EFL3;EPLG2;LERK2	Ephrin-B1	P98172	0.994759	25.8192	0.00852209	23.57	88.948	0.00309641	-22.0671	0.128257	20.99	66.27	1	S	0.00852209	23.57	88.948	_AAALS(ph)LSTLASPK_	5	2	655.342	-0.074976	458500	0
457	1054	IPI:IPI00026448;IPI:IPI00024816;IPI:IPI00555826;IPI:IPI00031927;IPI:IPI00024627	IPI:IPI00026448	IPI:IPI00026448	Mitochondrial fission factor;Mitochondrial fission factor;Mitochondrial fission factor;Mitochondrial fission factor;Mitochondrial fission factor	MFF;C2orf33;AD030;AD033;GL004;MFF;C2orf33;AD030;AD033;GL004;MFF;C2orf33;AD030;AD033;GL004;MFF;C2orf33;AD030;AD033;GL004;MFF;C2orf33;AD030;AD033;GL004	Isoform 1 of Mitochondrial fission factor;Isoform 2 of Mitochondrial fission factor;Isoform 3 of Mitochondrial fission factor;Isoform 5 of Mitochondrial fission factor;Isoform 4 of Mitochondrial fission factor	Q9GZY8-1;Q9GZY8;Q9GZY8-2;Q9GZY8-3;Q9GZY8-5;Q9GZY8-4	0.999587	33.8414	0.170862	12.94	66.682						1	S	0.05208	32.04	81.297	_ERS(ph)MSENAVR_	3	2	629.766	-0.071579	1150700	0
459	1841	IPI:IPI00024674	IPI:IPI00024674	IPI:IPI00024674	Dual specificity mitogen-activated protein kinase kinase 4;JNK-activating kinase 1;c-Jun N-terminal kinase kinase 1;SAPK/ERK kinase 1;cDNA, FLJ93529, highly similar to Homo sapiens mitogen-activated protein kinase kinase 4 (MAP2K4), mRNA;cDNA FLJ16780 fis, clone BRTHA2034874, highly similar to Dual specificity mitogen-activated protein kinase kinase 4 (EC 2.7.12.2);Mitogen-activated protein kinas…	MAP2K4;JNKK1;MKK4;PRKMK4;SERK1;hCG_1985145	cDNA FLJ16780 fis, clone BRTHA2034874, highly similar to Dual specificity mitogen-activated protein kinase kinase 4	P45985;B2R7N7;B3KYB2;B4DH44;Q6FHX4;Q6P9H2;Q6PIE6	0.999997	55.6564	0.000169934	30.91	111.06	0.999975	45.9802	0.00160148	35.18	101.38	1	S	9.25638e-25	58.99	186.78	_LCDFGISGQLVDS(ph)IAK_	13	2	901.923	0.2792	319780	170130
460	1785	IPI:IPI00024766	IPI:IPI00024766	IPI:IPI00024766	Plexin-C1;Virus-encoded semaphorin protein receptor;cDNA FLJ60256, highly similar to Plexin-C1	PLXNC1;VESPR	Plexin-C1	O60486;B4DHQ7	1	107.28	1.52142e-05	29.19	117.89	1	105.393	1.52142e-05	62.7	117.89	1	S	8.91429e-10	70.25	144.09	_KQS(ph)QQLELLESELR_	3	2	890.946	0.50722	1497300	415650
464	1248	IPI:IPI00024971	IPI:IPI00024971	IPI:IPI00024971	Oxysterol-binding protein 1;Oxysterol-binding protein	OSBP;OSBP1	Isoform 1 of Oxysterol-binding protein 1	P22059-1;P22059;B4DR25	1	115.434	1.46259e-17	42.14	130.06						1	S	1.46259e-17	42.14	130.06	_GDMS(ph)DEDDENEFFDAPEIITMPENLGHK_	4	3	1092.44	-0.040567	1023200	0
464	2188	IPI:IPI00024971	IPI:IPI00024971	IPI:IPI00024971	Oxysterol-binding protein 1;Oxysterol-binding protein	OSBP;OSBP1	Isoform 1 of Oxysterol-binding protein 1	P22059-1;P22059;B4DR25	0	0				0.999792	36.8175	6.8436e-26	60.04	172.8	1	S	6.8436e-26	60.04	172.8	_M(ox)LAESDES(ph)GDEESVSQTDK_	8	2	1076.91	0.10845	0	523010
465	9	IPI:IPI00024976	IPI:IPI00024976	IPI:IPI00024976	Mitochondrial import receptor subunit TOM22 homolog;Translocase of outer membrane 22 kDa subunit homolog;1C9-2;Mitochondrial import receptor Tom22 variant;HCG2010808, isoform CRA_a;MSTP065;Translocase of outer mitochondrial membrane 22 homolog (Yeast);cDNA, FLJ92357, Homo sapiens translocase of outer mitochondrial membrane 22 homolog(yeast) (TOMM22), mRNA	TOMM22;TOM22;MST065;RP3-508I15.12-001;hCG_2010808	Mitochondrial import receptor subunit TOM22 homolog	Q9NS69;Q53GB0;Q549C5	1	94.1217	2.05772e-16	40.44	147.71	1	98.9017	3.3552e-05	30.89	98.902	1	S	2.05772e-16	40.44	147.71	_(ac)AAAVAAAGAGEPQS(ph)PDELLPK_	14	3	695.668	-0.066899	32773000	5174600
468	834;1275	IPI:IPI00025202;IPI:IPI00163516	IPI:IPI00025202	IPI:IPI00025202	Formin-like protein 1;Leukocyte formin;CLL-associated antigen KW-13;Formin-like protein 1;Leukocyte formin;CLL-associated antigen KW-13	FMNL1;C17orf1;C17orf1B;FMNL;FMNL1;C17orf1;C17orf1B;FMNL	Isoform 2 of Formin-like protein 1;Isoform 1 of Formin-like protein 1	O95466-2;O95466;O95466-1						1	86.9535	0.0158278	24.54	86.953	1	S	0.0158278	24.54	86.953	_GEPPAPKS(ph)PPK_	8	2	592.789	-0.3561	0	3453800
468	2278	IPI:IPI00025202;IPI:IPI00163516;IPI:IPI00442349	IPI:IPI00025202	IPI:IPI00025202	Formin-like protein 1;Leukocyte formin;CLL-associated antigen KW-13;Formin-like protein 1;Leukocyte formin;CLL-associated antigen KW-13;FLJ00304 protein	FMNL1;C17orf1;C17orf1B;FMNL;FMNL1;C17orf1;C17orf1B;FMNL;FLJ00304	Isoform 2 of Formin-like protein 1;Isoform 1 of Formin-like protein 1;FLJ00304 protein (Fragment)	O95466-2;O95466;O95466-1;Q6ZNK3	0.999349	31.8609	0.0446161	15.6	76.064						1	S	0.00852209	31.63	88.948	_NKPLEQS(ph)VEDLSK_	7	2	783.874	0.654	2427900	0
468	2520	IPI:IPI00025202;IPI:IPI00163516;IPI:IPI00719231	IPI:IPI00025202	IPI:IPI00025202	Formin-like protein 1;Leukocyte formin;CLL-associated antigen KW-13;Formin-like protein 1;Leukocyte formin;CLL-associated antigen KW-13	FMNL1;C17orf1;C17orf1B;FMNL;FMNL1;C17orf1;C17orf1B;FMNL	Isoform 2 of Formin-like protein 1;Isoform 1 of Formin-like protein 1;FMNL1 protein	O95466-2;O95466;O95466-1;Q2T9F0	1	73.6163	0.0874785	8.64	73.616	1	122.79	0.0216906	23.44	122.79	1	S	0.0216906	23.44	122.79	_RDS(ph)ELGPGVK_	3	2	569.269	0.36171	51589000	13013000
468	2588	IPI:IPI00025202	IPI:IPI00025202	IPI:IPI00025202	Formin-like protein 1;Leukocyte formin;CLL-associated antigen KW-13	FMNL1;C17orf1;C17orf1B;FMNL	Isoform 2 of Formin-like protein 1	O95466-2;O95466	0.984925	21.1617	0.0106009	28.19	88.495	0.98657	19.2222	0.233513	10.6	58.37	1	S	0.0106009	28.19	88.495	_RPPGPPLQVTSDLS(ph)L_	14	2	828.921	0.047973	1595500	77247
471	1664	IPI:IPI00025255	IPI:IPI00025255	IPI:IPI00025255	Stannin;AG8_1;SNN protein;Stannin, isoform CRA_a	SNN;hCG_14906	Stannin	O75324;Q6FGI0	0.999968	45.1209	0.00139928	17.11	97.813	0.983429	18.1544	0.00139928	36.32	97.813	1	S	0.000227403	42.69	106.29	_ISQSEDEES(ph)IVGDGETK_	9	2	951.896	-0.18762	1458600	266230
476	2470	IPI:IPI00025512;IPI:IPI00909453	IPI:IPI00025512	IPI:IPI00025512	Heat shock protein beta-1;Heat shock 27 kDa protein;HSP 27;Stress-responsive protein 27;Estrogen-regulated 24 kDa protein;28 kDa heat shock protein;Heat shock 27kDa protein 1;cDNA, FLJ92160, Homo sapiens heat shock 27kDa protein 1 (HSPB1), mRNA;cDNA FLJ52243, highly similar to Heat-shock protein beta-1	HSPB1;HSP27;HSP28;hCG_1818101	Heat shock protein beta-1;cDNA FLJ52243, highly similar to Heat-shock protein beta-1	P04792;B2R4N8;B4DL87						0.951357	12.915	0.0569468	59.3	79.597	1	S	0.0569468	59.3	79.597	_QLS(ph)SGVSEIR_	3	2	578.274	0.15941	0	14373000
477	3187	IPI:IPI00909930;IPI:IPI00025695;IPI:IPI00878645;IPI:IPI00879106;IPI:IPI00878959	IPI:IPI00909930	IPI:IPI00909930	cDNA FLJ60098, highly similar to CDC45-related protein;CDC45-related protein;PORC-PI-1;CDC45L protein;CDC45 cell division cycle 45-like (S. cerevisiae);cDNA FLJ50109, highly similar to CDC45-related protein;cDNA FLJ60977, highly similar to CDC45-related protein;cDNA FLJ53120, highly similar to CDC45-related protein	CDC45L;CDC45L2;UNQ374/PRO710;hCG_17896	cDNA FLJ60098, highly similar to CDC45-related protein;CDC45-related protein;cDNA FLJ50109, highly similar to CDC45-related protein;cDNA FLJ53120, highly similar to CDC45-related protein;13 kDa protein	B4DDU3;O75419;Q20WK8;B4DDB4;B4DYT1;B4E092	1	65.5005	0.0928133	8.75	65.5						1	S	0.0928133	8.75	65.5	_VLLFVAS(ph)DVDALCACK_	7	3	620.959	-1.0269	801030	0
479	1590	IPI:IPI00025807;IPI:IPI00852622	IPI:IPI00025807	IPI:IPI00025807	Transcription factor Sp3;SPR-2;Transcription factor Sp3;SPR-2	SP3;SP3	Isoform 1 of Transcription factor Sp3;Isoform 2 of Transcription factor Sp3	Q02447-1;Q02447;B4E2B7;Q02447-2	1	107.271	7.55334e-19	49.87	124.08						1	S	7.55334e-19	49.87	124.08	_IGPPS(ph)PGDDEEEAAAAAGAPAAAGATGDLASAQLGGAPNR_	5	3	1217.89	0.34444	420070	0
482	1222	IPI:IPI00026059;IPI:IPI00216858	IPI:IPI00026059	IPI:IPI00026059	Beta-1-syntrophin;59 kDa dystrophin-associated protein A1 basic component 1;Tax interaction protein 43;Syntrophin-2;BSYN2;Beta-1-syntrophin;59 kDa dystrophin-associated protein A1 basic component 1;Tax interaction protein 43;Syntrophin-2;BSYN2	SNTB1;SNT2B1;SNTB1;SNT2B1	Isoform 1 of Beta-1-syntrophin;Isoform 2 of Beta-1-syntrophin	Q13884-1;Q13884;A8K9E0;Q13884-2	1	118.757	4.71945e-09	38.08	118.76						1	S	4.71945e-09	38.08	118.76	_GAGAGHPGAGGAQPPDS(ph)PAGVR_	17	2	982.442	-0.060809	2735300	0
482	1410	IPI:IPI00026059	IPI:IPI00026059	IPI:IPI00026059	Beta-1-syntrophin;59 kDa dystrophin-associated protein A1 basic component 1;Tax interaction protein 43;Syntrophin-2;BSYN2	SNTB1;SNT2B1	Isoform 1 of Beta-1-syntrophin	Q13884-1;Q13884;A8K9E0	0.999997	55.7008	0.0528831	34.46	72.643	0.999977	46.5255	0.0528831	35.14	72.643	1	S	0.0528831	35.14	72.643	_GS(ph)PQAGVDLSFATR_	2	2	743.34	0.21345	1015100	541890
484	425	IPI:IPI00026108;IPI:IPI00909648	IPI:IPI00026108	IPI:IPI00026108	Cytosolic phospholipase A2;Phospholipase A2 group IVA;Phospholipase A2;Phosphatidylcholine 2-acylhydrolase;Lysophospholipase;cDNA FLJ75258, highly similar to Homo sapiens phospholipase A2, group IVA (cytosolic, calcium-dependent) (PLA2G4A), mRNA;cDNA FLJ51413, highly similar to Cytosolic phospholipase A2	PLA2G4A;CPLA2;PLA2G4	Cytosolic phospholipase A2;cDNA FLJ51413, highly similar to Cytosolic phospholipase A2	P47712;A8K2S1;B1AKG4;B4DZI4	0.999967	45.0624	0.0115104	41.42	89.142	0.0059692	-21.9977	0.249255	21.08	61.999	1	S	0.00191261	44.11	112.17	_CS(ph)VSLSNVEAR_	2	2	651.281	-0.76326	558290	0
484	425	IPI:IPI00026108;IPI:IPI00909648	IPI:IPI00026108	IPI:IPI00026108	Cytosolic phospholipase A2;Phospholipase A2 group IVA;Phospholipase A2;Phosphatidylcholine 2-acylhydrolase;Lysophospholipase;cDNA FLJ75258, highly similar to Homo sapiens phospholipase A2, group IVA (cytosolic, calcium-dependent) (PLA2G4A), mRNA;cDNA FLJ51413, highly similar to Cytosolic phospholipase A2	PLA2G4A;CPLA2;PLA2G4	Cytosolic phospholipase A2;cDNA FLJ51413, highly similar to Cytosolic phospholipase A2	P47712;A8K2S1;B1AKG4;B4DZI4	0.995047	23.0692	0.0115104	41.42	89.142	0.945565	12.9025	0.249255	21.08	61.999	1	S	0.00191261	44.11	112.17	_CSVS(ph)LSNVEAR_	4	2	651.281	0.39779	301670	89964
484	1485	IPI:IPI00026108;IPI:IPI00909648	IPI:IPI00026108	IPI:IPI00026108	Cytosolic phospholipase A2;Phospholipase A2 group IVA;Phospholipase A2;Phosphatidylcholine 2-acylhydrolase;Lysophospholipase;cDNA FLJ75258, highly similar to Homo sapiens phospholipase A2, group IVA (cytosolic, calcium-dependent) (PLA2G4A), mRNA;cDNA FLJ51413, highly similar to Cytosolic phospholipase A2	PLA2G4A;CPLA2;PLA2G4	Cytosolic phospholipase A2;cDNA FLJ51413, highly similar to Cytosolic phospholipase A2	P47712;A8K2S1;B1AKG4;B4DZI4	0.860554	7.99312	0.00819211	3.29	81.625	0.00141001	-28.5006	0.00129061	5.52	94.767	1	S	0.00129061	5.52	94.767	_HIVSNDSS(ph)DSDDESHEPK_	8	3	693.271	-0.92463	564800	0
484	1485	IPI:IPI00026108;IPI:IPI00909648	IPI:IPI00026108	IPI:IPI00026108	Cytosolic phospholipase A2;Phospholipase A2 group IVA;Phospholipase A2;Phosphatidylcholine 2-acylhydrolase;Lysophospholipase;cDNA FLJ75258, highly similar to Homo sapiens phospholipase A2, group IVA (cytosolic, calcium-dependent) (PLA2G4A), mRNA;cDNA FLJ51413, highly similar to Cytosolic phospholipase A2	PLA2G4A;CPLA2;PLA2G4	Cytosolic phospholipase A2;cDNA FLJ51413, highly similar to Cytosolic phospholipase A2	P47712;A8K2S1;B1AKG4;B4DZI4	0.136605	-7.99312	0.00819211	3.29	81.625	0.998357	28.5006	0.00129061	5.52	94.767	1	S	0.00129061	5.52	94.767	_HIVSNDSSDS(ph)DDESHEPK_	10	3	693.271	-0.015314	0	514030
486	2608;2813	IPI:IPI00026156;IPI:IPI00909846	IPI:IPI00026156	IPI:IPI00026156	Hematopoietic lineage cell-specific protein;Hematopoietic cell-specific LYN substrate 1;LckBP1;p75;Hematopoietic cell-specific Lyn substrate 1;cDNA, FLJ93159, Homo sapiens hematopoietic cell-specific Lyn substrate 1 (HCLS1), mRNA;HCLS1 protein;cDNA FLJ59379, highly similar to Hematopoietic lineage cell-specific protein;cDNA FLJ59981, highly similar to Hematopoietic lineage cell-specific protein	HCLS1;HS1	Hematopoietic lineage cell-specific protein;cDNA FLJ59379, highly similar to Hematopoietic lineage cell-specific protein	P14317;Q53Y93;Q6IBK9;B4DQ92;B4DTP2	1	95.4281	3.00209e-05	29.75	95.428						1	S	3.00209e-05	29.75	95.428	_S(ph)PEAPQPVIAM(ox)EEPAVPAPLPK_	1	3	788.723	0.31105	889380	0
489	1558;1559	IPI:IPI00026271	IPI:IPI00026271	IPI:IPI00026271	40S ribosomal protein S14;Ribosomal protein S14, isoform CRA_a;cDNA, FLJ92466, Homo sapiens ribosomal protein S14 (RPS14), mRNA	RPS14;PRO2640;hCG_38621	40S ribosomal protein S14	P62263;B2R5G5	0.941691	12.1212	0.00330017	15.94	96.331	0.954688	13.2508	1.20664e-05	32.77	114.89	1	S	2.43997e-07	30.09	127.68	_IEDVTPIPSDS(ph)TR_	11	2	755.345	0.07173	1943900	135140
493	1292	IPI:IPI00026317	IPI:IPI00026317	IPI:IPI00026317	Zinc finger and BTB domain-containing protein 7A;Leukemia/lymphoma-related factor;Factor that binds to inducer of short transcripts protein 1;Factor binding IST protein 1;HIV-1 1st-binding protein 1;TTF-I-interacting peptide 21;POZ and Krueppel erythroid myeloid ontogenic factor	ZBTB7A;FBI1;LRF;ZBTB7	Zinc finger and BTB domain-containing protein 7A	O95365	0.873235	8.38134	2.8979e-05	16.28	88.768						1	S	2.8979e-05	16.28	88.768	_GGAPDPSPGATATPGAPAQPSS(ph)PDAR_	22	3	804.027	0.23994	621300	0
495	185	IPI:IPI00436632;IPI:IPI00026466	IPI:IPI00436632	IPI:IPI00436632	Nipped-B-like protein;Delangin;SCC2 homolog;NIPBL protein;Transcriptional regulator;Nipped-B-like protein;Delangin;SCC2 homolog;NIPBL protein;cDNA FLJ75519	NIPBL;IDN3;NIPBL;IDN3	Isoform 1 of Nipped-B-like protein;Isoform 2 of Nipped-B-like protein	Q6KC79-1;Q6KC79;A2RRA7;Q6IEH8;Q6KC79-2;A6QL62;A8K2T2	0.999815	38.0016	0.0836253	26.46	71.379						1	S	0.0836253	26.46	71.379	_AITSLLGGGS(ph)PK_	10	2	590.802	-1.2095	4507900	0
503	3045	IPI:IPI00026940;IPI:IPI00170581	IPI:IPI00026940	IPI:IPI00026940	Nucleoporin 50 kDa;Nuclear pore-associated protein 60 kDa-like;HCG1989366, isoform CRA_a;cDNA, FLJ95255, Homo sapiens nucleoporin 50kDa (NUP50), transcript variant 2, mRNA;cDNA FLJ54237, highly similar to Nucleoporin 50 kDa;NUP50 protein;Nucleoporin 50kDa;HCG1989366, isoform CRA_c	NUP50;NPAP60L;PRO1146;hCG_1989366;NUP50;CTA-268H5.7-002;hCG_1989366	Nucleoporin 50 kDa;nucleoporin 50kDa isoform a	Q9UKX7;B2RB15;B4E2D3;Q8N6V5	0.896172	9.48771	0.0322914	15.79	77.192	0.711436	7.3426	1	8.08	31.597	1	S	0.0322914	15.79	77.192	_VAAETQS(ph)PSLFGSTK_	7	2	801.874	0.19831	213210	77077
506	2379	IPI:IPI00375156;IPI:IPI00027007;IPI:IPI00788186;IPI:IPI00472396	IPI:IPI00375156	IPI:IPI00375156	Putative neutrophil cytosol factor 1B;Putative SH3 and PX domain-containing protein 1B;Putative neutrophil cytosol factor 1C;Putative SH3 and PX domain-containing protein 1C;Neutrophil cytosol factor 1;Neutrophil NADPH oxidase factor 1;47 kDa neutrophil oxidase factor;p47-phox;NCF-47K;47 kDa autosomal chronic granulomatous disease protein;Nox-organizing protein 2;Nox organizer 2;SH3 and PX domain…	NCF1B;SH3PXD1B;NCF1C;SH3PXD1C;NCF1;NOXO2;SH3PXD1A;NCF1;NOXO2;SH3PXD1A	Putative neutrophil cytosol factor 1B;Putative neutrophil cytosol factor 1C;Isoform 1 of Neutrophil cytosol factor 1;neutrophil cytosolic factor 1	A6NI72;A8MVU1;P14598-1;P14598;Q53FR5	0.999527	33.251	0.0056438	24.55	93.649	0.998013	27.009	9.40354e-07	40.38	122.13	1	S	9.40354e-07	40.38	122.13	_PGPQS(ph)PGSPLEEER_	5	2	780.341	-0.4828	5142900	1392700
506	2379	IPI:IPI00375156;IPI:IPI00027007;IPI:IPI00788186;IPI:IPI00472396	IPI:IPI00375156	IPI:IPI00375156	Putative neutrophil cytosol factor 1B;Putative SH3 and PX domain-containing protein 1B;Putative neutrophil cytosol factor 1C;Putative SH3 and PX domain-containing protein 1C;Neutrophil cytosol factor 1;Neutrophil NADPH oxidase factor 1;47 kDa neutrophil oxidase factor;p47-phox;NCF-47K;47 kDa autosomal chronic granulomatous disease protein;Nox-organizing protein 2;Nox organizer 2;SH3 and PX domain…	NCF1B;SH3PXD1B;NCF1C;SH3PXD1C;NCF1;NOXO2;SH3PXD1A;NCF1;NOXO2;SH3PXD1A	Putative neutrophil cytosol factor 1B;Putative neutrophil cytosol factor 1C;Isoform 1 of Neutrophil cytosol factor 1;neutrophil cytosolic factor 1	A6NI72;A8MVU1;P14598-1;P14598;Q53FR5	0.999935	41.8767	0.0056438	24.55	93.649	0.999839	37.9223	9.40354e-07	40.38	122.13	1	S	9.40354e-07	40.38	122.13	_PGPQSPGS(ph)PLEEER_	8	2	780.341	0.48217	6107400	1232100
507	774	IPI:IPI00027035;IPI:IPI00893185	IPI:IPI00027035	IPI:IPI00027035	GPN-loop GTPase 1;XPA-binding protein 1;MBD2-interacting protein;cDNA FLJ61157, highly similar to XPA-binding protein 1;Putative uncharacterized protein MBDin;XPA binding protein 1, GTPase, isoform CRA_b;cDNA, FLJ93453, Homo sapiens XPA binding protein 1 (XAB1), mRNA;cDNA FLJ51045, highly similar to XPA-binding protein 1;cDNA FLJ51142, highly similar to XPA-binding protein 1;cDNA, FLJ79303, highl…	GPN1;MBDIN;XAB1;HUSSY-23;MBDin;hCG_21230;GPN1	cDNA FLJ61157, highly similar to XPA-binding protein 1;Putative uncharacterized protein GPN1	Q9HCN4;B4DQM4;Q53RZ9;B4DQJ5;B4DXU4;B5MBZ5	0.999955	43.542	0.002346	14.03	98.943						1	S	0.002346	14.03	98.943	_DSLS(ph)PVLHPSDLILTR_	4	3	614.984	0.17968	156590	0
508	921	IPI:IPI00027230;IPI:IPI00908897	IPI:IPI00027230	IPI:IPI00027230	Endoplasmin;Heat shock protein 90 kDa beta member 1;94 kDa glucose-regulated protein;gp96 homolog;Tumor rejection antigen 1;cDNA FLJ58812, highly similar to Endoplasmin (Heat shock protein 90kDa beta member 1);Tumor rejection antigen (Gp96) 1 variant;Tumor rejection antigen (Gp96) 1;HSP90B1 protein;cDNA FLJ58626, highly similar to Endoplasmin (Heat shock protein 90 kDa beta member 1)	HSP90B1;TRA1	Endoplasmin;cDNA FLJ58626, highly similar to Endoplasmin	P14625;B4DHT9;Q59FC6;Q5CAQ5;Q96GW1;B4DU71	0	0				1	87.298	0.00988202	25.68	87.298	1	S	0.00988202	25.68	87.298	_EES(ph)DDEAAVEEEEEEK_	3	2	973.849	-0.0295	0	112630
509	1131	IPI:IPI00027280;IPI:IPI00217709	IPI:IPI00027280	IPI:IPI00027280	DNA topoisomerase 2-beta;DNA topoisomerase II, beta isozyme;Topoisomerase IIb;DNA topoisomerase 2-beta;DNA topoisomerase II, beta isozyme;DNA topoisomerase 2;cDNA FLJ50986, highly similar to DNA topoisomerase 2-beta (EC 5.99.1.3);DNA topoisomerase II, beta isozyme variant;DNA topoisomerase II beta;Topoisomerase II beta;Antigen MLAA-44;Putative uncharacterized protein	TOP2B;topIIb;TOP2B;top2beta	Isoform Beta-2 of DNA topoisomerase 2-beta;Isoform Beta-1 of DNA topoisomerase 2-beta	Q02880-1;Q02880;Q6LBI8;Q02880-2;B4DKD0;B4DLV2;Q59H80;Q6LC06;Q6W6M6;Q71UH4;Q8WTY5	1	77.0389	1.76284e-13	73.05	145.55						1	S	1.76284e-13	73.05	145.55	_FDS(ph)NEEDSASVFSPSFGLK_	3	2	1071.95	0.26535	878710	0
509	3274	IPI:IPI00027280;IPI:IPI00217709	IPI:IPI00027280	IPI:IPI00027280	DNA topoisomerase 2-beta;DNA topoisomerase II, beta isozyme;Topoisomerase IIb;DNA topoisomerase 2-beta;DNA topoisomerase II, beta isozyme;DNA topoisomerase 2;cDNA FLJ50986, highly similar to DNA topoisomerase 2-beta (EC 5.99.1.3);DNA topoisomerase II, beta isozyme variant;DNA topoisomerase II beta;Topoisomerase II beta;Antigen MLAA-44;Putative uncharacterized protein	TOP2B;topIIb;TOP2B;top2beta	Isoform Beta-2 of DNA topoisomerase 2-beta;Isoform Beta-1 of DNA topoisomerase 2-beta	Q02880-1;Q02880;Q6LBI8;Q02880-2;B4DKD0;B4DLV2;Q59H80;Q6LC06;Q6W6M6;Q71UH4;Q8WTY5	0.920117	10.6564	0.000160712	24.14	108.47	0.496205	0	0.00139928	27.39	97.813	1	S	6.95153e-09	39.97	130.98	_VVEAVNSDS(ph)DSEFGIPK_	9	2	936.917	0.73058	1009300	0
511	1935	IPI:IPI00027381	IPI:IPI00027381	IPI:IPI00027381	Lymphocyte antigen 75;DEC-205;gp200-MR6;Lymphocyte antigen 75 variant	LY75;CD205	Isoform 4 of Lymphocyte antigen 75	O60449-1;O60449;Q53R46;Q53TF5;Q59H44	0.5	0	0.0198459	24.87	110.61	0.963983	14.2756	0.0194531	35.01	124.89	1	S	0.0194531	35.01	124.89	_LHLAGFSS(ph)VR_	8	2	583.79	0.039102	4526700	746140
513	1400	IPI:IPI00027430;IPI:IPI00853215	IPI:IPI00027430	IPI:IPI00027430	Leukosialin;Leukocyte sialoglycoprotein;Sialophorin;Galactoglycoprotein;Sialophorin (GpL115, leukosialin, CD43), isoform CRA_a;cDNA FLJ77999, highly similar to Homo sapiens sialophorin (gpL115, leukosialin, CD43), mRNA;cDNA, FLJ94351, Homo sapiens sialophorin (gpL115, leukosialin, CD43) (SPN), mRNA	SPN;CD43;hCG_21624	Leukosialin;36 kDa protein	P16150;A8K9B1	0.990211	20.7686	0.31247	18.64	57.96	0.499996	0	0.31247	22.53	57.96	1	S	0.0227438	24.61	82.452	_GSGFPDGEGS(ph)SR_	10	2	616.733	0.26801	2063400	407640
513	2955	IPI:IPI00027430;IPI:IPI00853215	IPI:IPI00027430	IPI:IPI00027430	Leukosialin;Leukocyte sialoglycoprotein;Sialophorin;Galactoglycoprotein;Sialophorin (GpL115, leukosialin, CD43), isoform CRA_a;cDNA FLJ77999, highly similar to Homo sapiens sialophorin (gpL115, leukosialin, CD43), mRNA;cDNA, FLJ94351, Homo sapiens sialophorin (gpL115, leukosialin, CD43) (SPN), mRNA	SPN;CD43;hCG_21624	Leukosialin;36 kDa protein	P16150;A8K9B1	1	88.1123	0.0582122	23.41	94.151	1	94.839	0.0550463	23.8	98.03	1	S	0.0550463	23.8	98.03	_TGALVLS(ph)R_	7	2	448.734	-0.70449	2411000	263670
518	3257	IPI:IPI00027685	IPI:IPI00027685	IPI:IPI00027685	C-C chemokine receptor type 1;Macrophage inflammatory protein 1-alpha receptor;RANTES-R;HM145;LD78 receptor;Chemokine (C-C motif) receptor 1, isoform CRA_a;Chemokine (C-C motif) receptor 1	CCR1;CMKBR1;CMKR1;SCYAR1;hCG_15324	C-C chemokine receptor type 1	P32246;Q5U003	0.978084	19.7633	0.0114613	13.48	82.171						1	S	0.0114613	13.48	82.171	_VSS(ph)TSPSTGEHELSAGF_	3	2	886.872	-0.46384	472040	0
518	3257	IPI:IPI00027685	IPI:IPI00027685	IPI:IPI00027685	C-C chemokine receptor type 1;Macrophage inflammatory protein 1-alpha receptor;RANTES-R;HM145;LD78 receptor;Chemokine (C-C motif) receptor 1, isoform CRA_a;Chemokine (C-C motif) receptor 1	CCR1;CMKBR1;CMKR1;SCYAR1;hCG_15324	C-C chemokine receptor type 1	P32246;Q5U003	0.813094	7.27885	0.0114613	13.48	82.171						1	S	0.0114613	13.48	82.171	_VSSTSPSTGEHELS(ph)AGF_	14	2	886.872	0.013658	1855500	0
519	1621	IPI:IPI00027713;IPI:IPI00218334;IPI:IPI00433048	IPI:IPI00027713	IPI:IPI00027713	Cyclic AMP-responsive element-binding protein 1;Putative uncharacterized protein CREB1;cAMP responsive element binding protein 1;CAMP responsive element binding protein 1, isoform CRA_a;cDNA, FLJ93156, Homo sapiens cAMP responsive element binding protein 1 (CREB1),transcript variant B, mRNA;Cyclic AMP-responsive element-binding protein 1;CREB1 protein;cAMP responsive element binding protein 1;CAM…	CREB1;hCG_15208;CREB1;hCG_15208;CREB1	Isoform CREB-A of cAMP response element-binding protein;Isoform CREB-B of cAMP response element-binding protein;CREB	P16220-1;P16220;Q4ZG78;Q5U0J5;P16220-2;Q53X93;Q53RU9;Q6V963	0.931897	11.362	0.0056438	26.68	93.649						1	S	0.0056438	26.68	93.649	_ILNDLS(ph)SDAPGVPR_	6	2	767.369	0.67461	218570	0
523	2559	IPI:IPI00028065;IPI:IPI00793968;IPI:IPI00797459	IPI:IPI00028065	IPI:IPI00028065	Cytoplasmic protein NCK1;NCK adaptor protein 1;SH2/SH3 adaptor protein NCK-alpha;cDNA, FLJ93089, highly similar to Homo sapiens NCK adaptor protein 1 (NCK1), mRNA	NCK1;NCK	Cytoplasmic protein NCK1;18 kDa protein;18 kDa protein	P16333;B2R6S4	0.896095	9.44633	0.0264233	25.02	68.277	0.53394	3.6013	0.0130111	14.2	71.879	1	S	0.00578988	21.11	77.527	_RKPS(ph)VPDSASPADDSFVDPGER_	4	3	803.695	-0.32893	1382800	289820
526	227	IPI:IPI00028108	IPI:IPI00028108	IPI:IPI00028108	Regulator of G-protein signaling 19;G-alpha-interacting protein;cDNA FLJ76007, highly similar to Homo sapiens regulator of G-protein signalling 19 (RGS19), mRNA;Regulator of G-protein signalling 19, isoform CRA_a;cDNA FLJ59828, highly similar to Regulator of G-protein signaling 19;RGS19 protein;G alpha interacting protein	RGS19;GAIP;GNAI3IP;hCG_2039734	Regulator of G-protein signaling 19	P49795;A8K216;B4DP94;Q6I9S5;Q9H2T9	0.938371	12.1186	0.00330017	34.18	96.331	0.91944	10.9932	0.0528831	21.71	72.643	1	S	0.00330017	34.18	96.331	_ALLLQGPSQSSS(ph)EA_	12	2	734.34	-0.022739	231210	49173
528	2255	IPI:IPI00028296	IPI:IPI00028296	IPI:IPI00028296	Calcium/calmodulin-dependent protein kinase type 1;CaM kinase I;CaM kinase I alpha;Calcium/calmodulin-dependent protein kinase I, isoform CRA_a;cDNA, FLJ95825, Homo sapiens calcium/calmodulin-dependent protein kinase I (CAMK1),mRNA;Calcium/calmodulin-dependent protein kinase I	CAMK1;hCG_21548	Calcium/calmodulin-dependent protein kinase type 1	Q14012;B0YIY3;B5BU41						1	76.5917	0.113952	8.24	76.592	1	S	0.113952	8.24	76.592	_NFAKS(ph)KWK_	5	2	544.768	0.6796	0	40673
529	1343	IPI:IPI00028359;IPI:IPI00908431	IPI:IPI00028359	IPI:IPI00028359	SH3 domain-binding protein 5-like;cDNA FLJ56359, highly similar to Homo sapiens SH3-binding domain protein 5-like (SH3BP5L), mRNA;SH3BP5L protein;cDNA FLJ31783 fis, clone NT2RI2008396, weakly similar to Homo sapiens SH3 binding protein;cDNA FLJ55245, highly similar to Homo sapiens SH3-binding domain protein 5-like (SH3BP5L), mRNA	SH3BP5L;KIAA1720;UNQ2766/PRO7133	SH3 domain-binding protein 5-like;cDNA FLJ55245, highly similar to Homo sapiens SH3-binding domain protein 5-like (SH3BP5L), mRNA	Q7L8J4;B4DQ94;Q96ET3;Q96MW4;B4DSF1	0.999993	51.7158	0.000493819	17.24	105.98						1	S	0.000493819	17.24	105.98	_GLSDHVS(ph)LDGQELGTR_	7	2	882.402	0.95767	213480	0
530	2305	IPI:IPI00028369;IPI:IPI00785171;IPI:IPI00784901	IPI:IPI00028369	IPI:IPI00028369	Protein lunapark;Protein lunapark;Protein lunapark	LNP;KIAA1715;LNP;KIAA1715;LNP;KIAA1715	Isoform 1 of Protein lunapark;Isoform 2 of Protein lunapark;Isoform 3 of Protein lunapark	Q9C0E8-1;Q9C0E8;Q9C0E8-2;Q9C0E8-3	0.830791	7.12824	0.0997939	2.23	48.216						1	S	0.00145286	14.1	78.932	_NLS(ph)PTPASPNQGPPPQVPVSPGPPK_	3	3	847.423	-0.029038	321850	0
532	1884	IPI:IPI00028481	IPI:IPI00028481	IPI:IPI00028481	Ras-related protein Rab-8A;Oncogene c-mel	RAB8A;MEL;RAB8	Ras-related protein Rab-8A	P61006	0.997076	25.3277	0.462724	11.58	51.445	0.999993	51.313	0.0056438	27.42	93.649	1	S	1.52142e-05	36.02	117.89	_LEGNSPQGS(ph)NQGVK_	9	2	747.833	1.2312	1432300	1263800
536	1577	IPI:IPI00028888;IPI:IPI00220684;IPI:IPI00220683;IPI:IPI00220685;IPI:IPI00903278	IPI:IPI00028888	IPI:IPI00028888	Heterogeneous nuclear ribonucleoprotein D0;AU-rich element RNA-binding protein 1;Heterogeneous nuclear ribonucleoprotein D0;AU-rich element RNA-binding protein 1;Heterogeneous nuclear ribonucleoprotein D0;AU-rich element RNA-binding protein 1;cDNA FLJ54150, highly similar to Heterogeneous nuclear ribonucleoprotein D0;cDNA FLJ61020, highly similar to Heterogeneous nuclear ribonucleoprotein D0;Hete…	HNRNPD;AUF1;HNRPD;HNRNPD;AUF1;HNRPD;HNRNPD;AUF1;HNRPD;HNRNPD;AUF1;HNRPD	Isoform 1 of Heterogeneous nuclear ribonucleoprotein D0;Isoform 3 of Heterogeneous nuclear ribonucleoprotein D0;Isoform 2 of Heterogeneous nuclear ribonucleoprotein D0;Isoform 4 of Heterogeneous nuclear ribonucleoprotein D0;P37 AUF1	Q14103-1;Q14103;Q14103-3;Q14103-2;A8K9J2;B4DTC3;B4E0W4;Q14103-4;Q9UCE8;Q12771	0.999649	34.5516	0.00330017	27.79	96.331	0.99711	25.3791	0.155711	16.28	63.076	1	S	1.33928e-11	31.22	154.49	_IFVGGLS(ph)PDTPEEK_	7	2	784.866	-1.3058	203270	90823
536	2251	IPI:IPI00028888;IPI:IPI00220684	IPI:IPI00028888	IPI:IPI00028888	Heterogeneous nuclear ribonucleoprotein D0;AU-rich element RNA-binding protein 1;Heterogeneous nuclear ribonucleoprotein D0;AU-rich element RNA-binding protein 1	HNRNPD;AUF1;HNRPD;HNRNPD;AUF1;HNRPD	Isoform 1 of Heterogeneous nuclear ribonucleoprotein D0;Isoform 3 of Heterogeneous nuclear ribonucleoprotein D0	Q14103-1;Q14103;Q14103-3	0.499177	0	0.000899826	28.46	101.64	0.910562	10.0889	1.6427e-06	43.29	124.98	1	S	1.6427e-06	43.29	124.98	_NEEDEGHSNSS(ph)PR_	11	2	769.281	-0.062209	0	4892400
538	112	IPI:IPI00743293;IPI:IPI00398795;IPI:IPI00412154;IPI:IPI00394896;IPI:IPI00028946;IPI:IPI00394897	IPI:IPI00743293	IPI:IPI00743293	Reticulon-3;Neuroendocrine-specific protein-like 2;NSP-like protein II;Reticulon-3;Neuroendocrine-specific protein-like 2;NSP-like protein II;Reticulon-3;Neuroendocrine-specific protein-like 2;NSP-like protein II;Reticulon-3;Neuroendocrine-specific protein-like 2;NSP-like protein II;Reticulon-3;Neuroendocrine-specific protein-like 2;NSP-like protein II;Truncated RTN3-A3	RTN3;ASYIP;NSPL2;RTN3;ASYIP;NSPL2;RTN3;ASYIP;NSPL2;RTN3;ASYIP;NSPL2;RTN3;ASYIP;NSPL2;RTN3	Isoform 1 of Reticulon-3;Isoform 2 of Reticulon-3;Isoform 4 of Reticulon-3;Isoform 5 of Reticulon-3;Isoform 3 of Reticulon-3;Truncated RTN3-A3	O95197-1;O95197;O95197-2;O95197-4;O95197-5;O95197-3;B3KQS2;Q7RTN4	0.962435	14.2933	3.60147e-06	24.21	78.272						1	S	2.92044e-10	36.08	101.6	_(ac)AEPSAATQSHSISSSSFGAEPSAPGGGGS(ph)PGACPALGTK_	29	3	1231.54	-0.61008	383990	0
539	1771	IPI:IPI00028954	IPI:IPI00028954	IPI:IPI00028954	80 kDa MCM3-associated protein;Protein GANP;cDNA FLJ37862 fis, clone BRSSN2015707, highly similar to 80 kDa MCM3-ASSOCIATED PROTEIN;cDNA FLJ44336 fis, clone TRACH3004721, highly similar to 80 kDa MCM3-associated protein;cDNA FLJ45306 fis, clone BRHIP3004215, highly similar to 80 kDa MCM3-associated protein;MCM3AP protein	MCM3AP;GANP;KIAA0572;MAP80	80 kDa MCM3-associated protein	O60318;B3KT88;B3KWZ4;B3KXE8;Q6PJP6;Q9BSY5	0.914562	13.3061	0.0485828	9.34	61.657						1	S	0.0485828	9.34	61.657	_KPGDGEVS(ph)PSTEDAPFQHSPLGK_	8	3	820.707	-0.18882	804980	0
541	2876	IPI:IPI00029048;IPI:IPI00879002;IPI:IPI00386569	IPI:IPI00029048	IPI:IPI00029048	Tubulin--tyrosine ligase-like protein 12;Tubulin tyrosine ligase-like family, member 12;Putative uncharacterized protein	TTLL12;KIAA0153;TTLL12;Z82214.4-003	Tubulin--tyrosine ligase-like protein 12;Tubulin tyrosine ligase-like family, member 12;Putative uncharacterized protein	Q14166;B1AH89;Q9BR23	0.823906	7.00301	0.172274	13.81	44.045	0.543069	0.901889	0.0150051	17.68	65.467	1	S	0.0150051	17.68	65.467	_S(ph)SPGQTPEEGAQALAEFAALHGPALR_	1	3	895.76	0.12892	3287100	385070
543	952	IPI:IPI00029196;IPI:IPI00552075;IPI:IPI00470691	IPI:IPI00029196	IPI:IPI00029196	Protein kinase C theta type;nPKC-theta;cDNA FLJ60459, highly similar to Protein kinase C theta type (EC 2.7.11.13);Protein kinase C, theta;Protein kinase C theta type;nPKC-theta	PRKCQ;PRKCT;PRKCQ;RP11-563J2.1-002;PRKCQ;PRKCT	Isoform 1 of Protein kinase C theta type;Protein kinase C, theta;Isoform 2 of Protein kinase C theta type	Q04759-1;Q04759;B4DF52;Q5JUN8;Q04759-2	1	76.6789	0.0417202	31.76	76.679						1	S	0.0417202	31.76	76.679	_EGPVEIGLPCS(ph)IK_	11	2	739.852	0.14441	789520	0
543	2261	IPI:IPI00029196;IPI:IPI00552075;IPI:IPI00470691	IPI:IPI00029196	IPI:IPI00029196	Protein kinase C theta type;nPKC-theta;cDNA FLJ60459, highly similar to Protein kinase C theta type (EC 2.7.11.13);Protein kinase C, theta;Protein kinase C theta type;nPKC-theta	PRKCQ;PRKCT;PRKCQ;RP11-563J2.1-002;PRKCQ;PRKCT	Isoform 1 of Protein kinase C theta type;Protein kinase C, theta;Isoform 2 of Protein kinase C theta type	Q04759-1;Q04759;B4DF52;Q5JUN8;Q04759-2	1	59.4259	0.00184004	33.27	125.25	1	59.0674	0.125068	16.55	69.275	1	S	0.00184004	33.27	125.25	_NFS(ph)FMNPGM(ox)ER_	3	2	713.27	0.089961	4060700	229860
548	2044	IPI:IPI00746806;IPI:IPI00029601;IPI:IPI00062884;IPI:IPI00792087	IPI:IPI00746806	IPI:IPI00746806	cDNA FLJ54828, highly similar to Src substrate cortactin;CTTN protein;Cortactin, isoform CRA_a;Src substrate cortactin;Amplaxin;Oncogene EMS1;Cortactin isoform a variant;Cortactin;cDNA FLJ34459 fis, clone HLUNG2002916, highly similar to SRC SUBSTRATE CORTACTIN;Cortactin;cDNA FLJ77423, highly similar to Homo sapiens cortactin (CTTN), transcript variant 2, mRNA;Cortactin, isoform CRA_c;Putative unc…	CTTN;hCG_23463;CTTN;EMS1;CTTN;hCG_23463;CTTN	Cortactin, isoform CRA_a;Src substrate cortactin;cortactin isoform b;Putative uncharacterized protein CTTN	B4E358;Q8N707;Q14247;Q53HG7;Q76MU0;B3KRK4;Q96H99;A8MUA4	0.953884	13.1574	9.40354e-07	36.7	122.13	0.499915	0	0.00330017	28.91	96.331	1	S	9.40354e-07	36.7	122.13	_LPSS(ph)PVYEDAASFK_	4	2	795.858	-0.14149	13449000	1282200
548	3016	IPI:IPI00746806;IPI:IPI00029601;IPI:IPI00062884;IPI:IPI00792087	IPI:IPI00746806	IPI:IPI00746806	cDNA FLJ54828, highly similar to Src substrate cortactin;CTTN protein;Cortactin, isoform CRA_a;Src substrate cortactin;Amplaxin;Oncogene EMS1;Cortactin isoform a variant;Cortactin;cDNA FLJ34459 fis, clone HLUNG2002916, highly similar to SRC SUBSTRATE CORTACTIN;Cortactin;cDNA FLJ77423, highly similar to Homo sapiens cortactin (CTTN), transcript variant 2, mRNA;Cortactin, isoform CRA_c;Putative unc…	CTTN;hCG_23463;CTTN;EMS1;CTTN;hCG_23463;CTTN	Cortactin, isoform CRA_a;Src substrate cortactin;cortactin isoform b;Putative uncharacterized protein CTTN	B4E358;Q8N707;Q14247;Q53HG7;Q76MU0;B3KRK4;Q96H99;A8MUA4	1	66.2845	3.22471e-11	45.7	142.43	2.54454e-08	-75.7668	6.21428e-05	42.56	112.75	2	S	6.16505e-14	48.9	150.08	_T(ph)QTPPVS(ph)PAPQPTEER_	7	2	947.903	-0.1151	851520	0
549	276	IPI:IPI00029697;IPI:IPI00654592;IPI:IPI00845426;IPI:IPI00607722	IPI:IPI00029697	IPI:IPI00029697	Exosome complex exonuclease RRP45;Exosome component 9;Polymyositis/scleroderma autoantigen 1;Autoantigen PM/Scl 1;Polymyositis/scleroderma autoantigen 75 kDa;P75 polymyositis-scleroderma overlap syndrome-associated autoantigen;Exosome complex exonuclease RRP45;Exosome component 9;Polymyositis/scleroderma autoantigen 1;Autoantigen PM/Scl 1;Polymyositis/scleroderma autoantigen 75 kDa;P75 polymyosit…	EXOSC9;PMSCL1;EXOSC9;PMSCL1;EXOSC9;PMSCL1;EXOSC9;PMSCL1	Isoform 2 of Exosome complex exonuclease RRP45;Isoform 1 of Exosome complex exonuclease RRP45;Isoform 4 of Exosome complex exonuclease RRP45;Isoform 3 of Exosome complex exonuclease RRP45	Q06265-2;Q06265;A5PLM5;Q06265-1;B4DXG8;Q06265-4;Q06265-3;Q4W5P5	0.943333	12.2134	0.0148701	23.53	87.323	0.756529	4.92377	0.413446	12.22	55.531	1	S	0.00196522	24.8	104.21	_APIDTS(ph)DVEEK_	6	2	642.274	0.030756	1390600	204440
550	1910	IPI:IPI00029702;IPI:IPI00216435;IPI:IPI00443767;IPI:IPI00413961;IPI:IPI00012885;IPI:IPI00793270;IPI:IPI00871963;IPI:IPI00789953;IPI:IPI00749256;IPI:IPI00216217;IPI:IPI00216218	IPI:IPI00029702	IPI:IPI00029702	Protein tyrosine kinase 2 beta;Focal adhesion kinase 2;Proline-rich tyrosine kinase 2;Cell adhesion kinase beta;Calcium-dependent tyrosine kinase;Related adhesion focal tyrosine kinase;PTK2B protein tyrosine kinase 2 beta isoform a variant;PTK2B protein tyrosine kinase 2 beta;Protein tyrosine kinase 2 beta;Focal adhesion kinase 2;Proline-rich tyrosine kinase 2;Cell adhesion kinase beta;Calcium-de…	PTK2B;FAK2;PYK2;RAFTK;PTK2B;FAK2;PYK2;RAFTK;DKFZp666O0110;PTK2;FAK;FAK1;PTK2;PTK2;PTK2;FAK;FAK1;PTK2;FAK;FAK1;PTK2;FAK;FAK1	Isoform 1 of Protein tyrosine kinase 2 beta;Isoform 2 of Protein tyrosine kinase 2 beta;cDNA FLJ46514 fis, clone THYMU3032798, highly similar to Focal adhesion kinase 2;PTK2 protein tyrosine kinase 2 isoform b;Isoform 1 of Focal adhesion kinase 1;PTK2 prot	Q14289-1;Q14289;Q59GM4;Q6PID4;Q14289-2;Q6ZRA8;B4E2N6;Q658W2;Q05397-1;Q05397;Q8N9D7;Q8IYN9;A8MYY5;Q05397-2;B4DH13;B4DWJ1;Q59GM6;Q59GN8;Q05397-3;Q05397-4	1	98.0302	0.0550463	17.98	98.03	1	88.6267	0.0597556	27.71	88.627	1	S	0.0386116	38.22	127.32	_LGDFGLS(ph)R_	7	2	472.716	0.36188	101580	97219
552	2668	IPI:IPI00742743;IPI:IPI00029778;IPI:IPI00657708	IPI:IPI00742743	IPI:IPI00742743	Tumor suppressor p53-binding protein 1;Tumor suppressor p53-binding protein 1;Putative uncharacterized protein TP53BP1;cDNA FLJ78617;cDNA FLJ41424 fis, clone BRHIP2003748, highly similar to Tumor suppressor p53-binding protein 1	TP53BP1;TP53BP1;TP53BP1	Isoform 2 of Tumor suppressor p53-binding protein 1;Isoform 1 of Tumor suppressor p53-binding protein 1;Putative uncharacterized protein TP53BP1	Q12888-2;Q12888;Q12888-1;A6NNK5;A8KA50;B3KVT9	0.824439	6.71731	0.000168578	18.83	81.51						1	S	0.000168578	18.83	81.51	_SDS(ph)PEIPFQAAAGPSDGLDASSPGNSFVGLR_	3	3	1042.81	0.013887	327790	0
554	1733	IPI:IPI00794225;IPI:IPI00030399	IPI:IPI00794225	IPI:IPI00794225	cDNA FLJ56238, highly similar to BCL2/adenovirus E1B 19 kDa protein-interacting protein 2;BCL2/adenovirus E1B 19 kDa protein-interacting protein 2	BNIP2;NIP2	BCL2/adenovirus E1B 19kD interacting protein 2;BCL2/adenovirus E1B 19 kDa protein-interacting protein 2	B4DS94;Q12982	0.991999	21.3693	0.0104054	30.9	87.639						1	S	0.0104054	30.9	87.639	_KGS(ph)ITEYTAAEEK_	3	2	753.84	1.077	1020100	0
555	1221	IPI:IPI00885104;IPI:IPI00030408	IPI:IPI00885104	IPI:IPI00885104	M-phase phosphoprotein 8;Two hybrid-associated protein 3 with RanBPM;M-phase phosphoprotein 8;Two hybrid-associated protein 3 with RanBPM;cDNA FLJ35237 fis, clone PROST2001676, highly similar to M-PHASE PHOSPHOPROTEIN 8	MPHOSPH8;MPP8;MPHOSPH8;MPP8	Isoform 2 of M-phase phosphoprotein 8;Isoform 1 of M-phase phosphoprotein 8	Q99549-2;Q99549;Q99549-1;B3KS10	1	130.563	9.52934e-11	55.66	130.56						1	S	8.85765e-29	41.5	178.81	_GAEAFGDS(ph)EEDGEDVFEVEK_	8	2	1119.93	0.31293	510510	0
556	1600	IPI:IPI00332278;IPI:IPI00030530	IPI:IPI00332278	IPI:IPI00332278	Transmembrane protein 55B;Type I phosphatidylinositol 4,5-bisphosphate 4-phosphatase;PtdIns-4,5-P2 4-Ptase I;Transmembrane protein 55B;Type I phosphatidylinositol 4,5-bisphosphate 4-phosphatase;PtdIns-4,5-P2 4-Ptase I;Transmembrane protein 55B, isoform CRA_b;cDNA, FLJ94679, highly similar to Homo sapiens transmembrane protein 55B (TMEM55B), mRNA	TMEM55B;C14orf9;TMEM55B;C14orf9;hCG_40483	Isoform 2 of Transmembrane protein 55B;Isoform 1 of Transmembrane protein 55B	Q86T03-2;Q86T03;Q86T03-1;B2RA35	1	80.9595	7.50145e-05	16.25	94.688	1	80.9595	0.00231219	18.02	80.96	1	S	1.36783e-12	15.82	131.69	_IINLGPVHPGPLS(ph)PEPQPMGVR_	13	3	795.743	0.048444	1778400	125550
557	343	IPI:IPI00291032;IPI:IPI00030738;IPI:IPI00791034	IPI:IPI00291032	IPI:IPI00291032	Sperm antigen with calponin homology and coiled-coil domains 1;Nuclear structure protein 5;Sperm antigen HCMOGT-1;Putative uncharacterized protein CYTSB;Sperm antigen with calponin homology and coiled-coil domains 1;Nuclear structure protein 5;Sperm antigen HCMOGT-1	SPECC1;NSP5;CYTSB;SPECC1;NSP5	Isoform 1 of Sperm antigen with calponin homology and coiled-coil domains 1;Isoform 2 of Sperm antigen with calponin homology and coiled-coil domains 1;8 kDa protein	Q5M775-1;Q5M775;A8MV89;B4DHH0;Q5M775-2	0.937268	11.744	1.42208e-09	33.13	128.28						1	S	9.52934e-11	49.07	130.56	_ASS(ph)EDTLNKPGSTAASGVVR_	3	2	1013.98	0.22901	1253600	0
561	2225	IPI:IPI00031023;IPI:IPI00908582;IPI:IPI00555570	IPI:IPI00031023	IPI:IPI00031023	Protein flightless-1 homolog;cDNA FLJ50778, highly similar to Protein flightless-1 homolog;cDNA FLJ50164, highly similar to Protein flightless-1 homolog;cDNA FLJ51784, highly similar to Protein flightless-1 homolog;Flightless I homolog variant	FLII;FLIL	Protein flightless-1 homolog;cDNA FLJ50164, highly similar to Protein flightless-1 homolog;cDNA FLJ51784, highly similar to Protein flightless-1 homolog	Q13045;B4DIX0;B4DIL0;B4DNA8;Q59H95	0.994488	22.5627	0.0168027	17.94	84.213	0.998615	28.579	0.0192943	22.26	82.645	1	S	0.0168027	17.94	84.213	_NAEAVLQS(ph)PGLSGK_	8	2	725.851	0.18063	931330	133260
563	76	IPI:IPI00641384;IPI:IPI00166487;IPI:IPI00896436;IPI:IPI00219314;IPI:IPI00031242;IPI:IPI00872611	IPI:IPI00641384	IPI:IPI00641384	Protein transport protein Sec16A;Protein SEC16 homolog A;SEC16A protein;Protein transport protein Sec16A;Protein SEC16 homolog A;SEC16A protein;cDNA FLJ52782;cDNA, FLJ79093;Protein transport protein Sec16A;Protein SEC16 homolog A;Protein transport protein Sec16A;Protein SEC16 homolog A;Protein transport protein Sec16A;Protein SEC16 homolog A;SEC16 homolog A (S. cerevisiae);SEC16A protein	SEC16A;KIAA0310;SEC16;SEC16L;SEC16A;KIAA0310;SEC16;SEC16L;SEC16A;KIAA0310;SEC16;SEC16L;SEC16A;KIAA0310;SEC16;SEC16L;SEC16A;KIAA0310;SEC16;SEC16L;SEC16A;RP11-413M3.10-003	SEC16 homolog A;Isoform 3 of Protein transport protein Sec16A;Isoform 4 of Protein transport protein Sec16A;Isoform 2 of Protein transport protein Sec16A;SEC16A protein;KIAA0310	O15027-1;O15027;A0PJ75;O15027-3;A4QN18;A4QN19;B4DW51;O15027-4;O15027-2;Q4G0D7;Q5SXP2;Q9BV84	0.879043	9.03669	0.134026	18.17	56.951						1	S	0.0876313	9.62	61.235	_ADSGPTQPPLSLS(ph)PAPETK_	13	2	986.967	-0.065778	167630	0
563	1995	IPI:IPI00641384;IPI:IPI00166487;IPI:IPI00896436;IPI:IPI00219314;IPI:IPI00031242	IPI:IPI00641384	IPI:IPI00641384	Protein transport protein Sec16A;Protein SEC16 homolog A;SEC16A protein;Protein transport protein Sec16A;Protein SEC16 homolog A;SEC16A protein;cDNA FLJ52782;cDNA, FLJ79093;Protein transport protein Sec16A;Protein SEC16 homolog A;Protein transport protein Sec16A;Protein SEC16 homolog A;Protein transport protein Sec16A;Protein SEC16 homolog A	SEC16A;KIAA0310;SEC16;SEC16L;SEC16A;KIAA0310;SEC16;SEC16L;SEC16A;KIAA0310;SEC16;SEC16L;SEC16A;KIAA0310;SEC16;SEC16L;SEC16A;KIAA0310;SEC16;SEC16L	SEC16 homolog A;Isoform 3 of Protein transport protein Sec16A;Isoform 4 of Protein transport protein Sec16A;Isoform 2 of Protein transport protein Sec16A;SEC16A protein	O15027-1;O15027;A0PJ75;O15027-3;A4QN18;A4QN19;B4DW51;O15027-4;O15027-2;Q4G0D7	0.999999	61.5066	0.000153421	27.36	100.93						1	S	1.76284e-13	27.45	145.55	_LLPSAPQTLPDGPLAS(ph)PAR_	16	2	991.011	-0.0083171	229850	0
564	1938	IPI:IPI00031410	IPI:IPI00031410	IPI:IPI00031410	Serine/threonine-protein kinase mTOR;Mammalian target of rapamycin;FKBP12-rapamycin complex-associated protein;FK506-binding protein 12-rapamycin complex-associated protein 1;Rapamycin target protein;RAPT1;cDNA FLJ44809 fis, clone BRACE3044172, highly similar to FKBP12-rapamycin complex-associated protein;cDNA FLJ60991, highly similar to FKBP12-rapamycin complex-associated protein;cDNA FLJ56559, …	FRAP1;FRAP;FRAP2;FRAP1 variant protein	FKBP12-rapamycin complex-associated protein	P42345;B3KX59;B4DZD5;B4E2H2;Q4LE76;Q96QW8	0.930646	11.2772	0.075133	15.36	76.035						1	S	0.075133	15.36	76.035	_LHVS(ph)TINLQK_	4	2	616.824	0.026125	400000	0
567	2655	IPI:IPI00031556;IPI:IPI00830039	IPI:IPI00031556	IPI:IPI00031556	Splicing factor U2AF 65 kDa subunit;U2 auxiliary factor 65 kDa subunit;U2 snRNP auxiliary factor large subunit;U2 small nuclear RNA auxiliary factor 2 isoform b;Splicing factor U2AF 65 kDa subunit;U2 auxiliary factor 65 kDa subunit;U2 snRNP auxiliary factor large subunit	U2AF2;U2AF65;U2AF2;U2AF65	Isoform 1 of Splicing factor U2AF 65 kDa subunit;Isoform 2 of Splicing factor U2AF 65 kDa subunit	P26368-1;P26368;B5BU25;P26368-2	1	86.3437	0.0638534	28.87	86.344						1	S	0.0562459	26.7	97.306	_(ac)S(ph)DFDEFER_	1	2	583.706	0.36546	341090	0
569	1751;1918	IPI:IPI00031683;IPI:IPI00220553;IPI:IPI00220552	IPI:IPI00031683	IPI:IPI00031683	Short transient receptor potential channel 6;cDNA FLJ14863 fis, clone PLACE1001771, highly similar to Short transient receptor potential channel 6;Short transient receptor potential channel 6;Short transient receptor potential channel 6	TRPC6;TRP6;TRPC6;TRP6;TRPC6;TRP6	Isoform 1 of Short transient receptor potential channel 6;Isoform 3 of Short transient receptor potential channel 6;Isoform 2 of Short transient receptor potential channel 6	Q9Y210-1;Q9Y210;B3KNL3;Q9Y210-3;Q9Y210-2	0.999992	51.1563	0.00195804	21.76	95.909	0.999999	59.5279	0.00195804	19.02	95.909	1	S	0.00195804	19.02	95.909	_LGILGS(ph)HEDLSK_	6	2	674.829	-0.9218	6749200	561670
572	3051	IPI:IPI00032150	IPI:IPI00032150	IPI:IPI00032150	Phosphatidate cytidylyltransferase 2;CDP-diglyceride pyrophosphorylase 2;CDP-diglyceride synthetase 2;CDP-diacylglycerol synthase 2;CTP:phosphatidate cytidylyltransferase 2;CDP-DG synthetase 2;CDP-DAG synthase 2;Phosphatidate cytidylyltransferase	CDS2;hCG_2020279	Isoform 1 of Phosphatidate cytidylyltransferase 2	O95674-1;O95674;B2RDC6;B3KM95;B3KNK4	0.930471	11.2654	2.21223e-12	34.56	141.08						1	S	5.30929e-15	30.59	147.91	_VAHEPVAPPEDKES(ph)ESEAK_	14	2	1064.98	0.69767	5813800	0
572	3070	IPI:IPI00032150	IPI:IPI00032150	IPI:IPI00032150	Phosphatidate cytidylyltransferase 2;CDP-diglyceride pyrophosphorylase 2;CDP-diglyceride synthetase 2;CDP-diacylglycerol synthase 2;CTP:phosphatidate cytidylyltransferase 2;CDP-DG synthetase 2;CDP-DAG synthase 2;Phosphatidate cytidylyltransferase	CDS2;hCG_2020279	Isoform 1 of Phosphatidate cytidylyltransferase 2	O95674-1;O95674;B2RDC6;B3KM95;B3KNK4	0.942654	12.6279	0.0227438	24.7	82.452	0.994284	25.7095	9.167e-05	55.43	121.62	1	S	9.167e-05	55.43	121.62	_VDGETAS(ph)DSESR_	7	2	666.751	0.35824	14069000	4370600
575	1062;1080	IPI:IPI00032328;IPI:IPI00215894;IPI:IPI00797833;IPI:IPI00789376	IPI:IPI00032328	IPI:IPI00032328	Kininogen-1;High molecular weight kininogen;Williams-Fitzgerald-Flaujeac factor;Fitzgerald factor;Alpha-2-thiol proteinase inhibitor;Kininogen-1 heavy chain;T-kinin;Ile-Ser-Bradykinin;Bradykinin;Kallidin I;Lysyl-bradykinin;Kallidin II;Kininogen-1 light chain;Low molecular weight growth-promoting factor;cDNA FLJ56836, highly similar to Kininogen-1;Kininogen 1, isoform CRA_b;Kininogen-1;High molecu…	KNG1;BDK;KNG;hCG_2021397;KNG1;BDK;KNG;KNG1;BDK;KNG;KNG1	Isoform HMW of Kininogen-1;Isoform LMW of Kininogen-1;Kininogen 1;KNG1 protein	P01042-1;P01042;B4E1C2;P01042-2;A8K474;B2RCR2;B4DPP8;Q53EQ0;Q6PAU9;Q05CF8	0	0				0.999996	55.0578	0.0144118	37.3	85.67	1	S	0.0144118	37.3	85.67	_ES(ph)NEELTESCETK_	2	2	818.308	-0.07563	0	2268500
576	2691	IPI:IPI00032342;IPI:IPI00871861	IPI:IPI00032342	IPI:IPI00032342	cDNA FLJ52804, highly similar to Thyroid receptor-interacting protein 12;TRIP12 protein;Probable E3 ubiquitin-protein ligase TRIP12;Thyroid receptor-interacting protein 12;Putative uncharacterized protein TRIP12	TRIP12;TRIP12;KIAA0045	TRIP12 protein;Probable E3 ubiquitin-protein ligase TRIP12	B4DYJ6;Q14CA3;Q14669;Q53TE7	0.903912	9.73457	0.00328003	29.01	94.302	0.449134	-0.857875	1	1.5	31.422	1	S	0.00328003	29.01	94.302	_SES(ph)PPAELPSLR_	3	2	681.819	0.54248	789200	0
577	3019	IPI:IPI00032402;IPI:IPI00874133;IPI:IPI00221038	IPI:IPI00032402	IPI:IPI00032402	Probable phospholipid-transporting ATPase IA;Chromaffin granule ATPase II;ATPase class I type 8A member 1;ATPase, aminophospholipid transporter (APLT), class I, type 8A, member 1 variant;Probable phospholipid-transporting ATPase IA;Chromaffin granule ATPase II;ATPase class I type 8A member 1;cDNA FLJ61275, highly similar to Probable phospholipid-transporting ATPase IA(EC 3.6.3.1);ATP8A1 protein;A…	ATP8A1;ATPIA;ATP8A1;ATPIA;hCG_1810845	Isoform Long of Probable phospholipid-transporting ATPase IA;130 kDa protein;Isoform Short of Probable phospholipid-transporting ATPase IA	Q9Y2Q0-1;Q9Y2Q0;Q59EX4;Q9Y2Q0-2;B4DII6;Q32M35;Q32M36;Q4G1C1;Q4W5J7;Q4W5P2	0.403359	-1.70021	0.33777	20.26	58.981	0.868634	8.20354	0.0594019	24.67	79.116	1	S	0.0594019	24.67	79.116	_TS(ph)LADQEEVR_	2	2	614.266	0.24859	0	272100
578	58	IPI:IPI00032826;IPI:IPI00793211;IPI:IPI00218038;IPI:IPI00847961;IPI:IPI00892883	IPI:IPI00032826	IPI:IPI00032826	Hsc70-interacting protein;Suppression of tumorigenicity protein 13;Putative tumor suppressor ST13;Protein FAM10A1;Progesterone receptor-associated p48 protein;Renal carcinoma antigen NY-REN-33;cDNA FLJ53687, highly similar to Hsc70-interacting protein;ST13 protein;Aging-associated protein 14b;Aging-associated protein 2;Suppression of tumorigenicity 13 (Colon carcinoma) (Hsp70 interacting protein)…	ST13;FAM10A1;HIP;SNC6;AAG2;hCG_1790973;FAM10A4;ST13;RP3-408N23.5-003	Hsc70-interacting protein;41 kDa protein;Protein FAM10A4;FAM10A7 protein (Fragment);Suppression of tumorigenicity 13	P50502;B4E0U6;Q0IJ56;Q1XBU6;Q2TU77;Q3KNR6;Q8IZP2;A0AUJ6;Q1XBU7;B1AHN5	0	0				0.923872	11.3038	0.0106009	28.71	88.495	1	S	0.0106009	28.71	88.495	_ADEPSSEES(ph)DLEIDK_	9	2	872.346	-0.029762	0	141410
583;864	368	IPI:IPI00604523;IPI:IPI00033494;IPI:IPI00719669;IPI:IPI00220573;IPI:IPI00220278;IPI:IPI00030929;IPI:IPI00642780;IPI:IPI00647211	IPI:IPI00604523;IPI:IPI00220278	IPI:IPI00220278	Myosin regulatory light chain MRCL3 variant;Myosin regulatory light chain 12B;Myosin regulatory light chain MRLC2;Myosin regulatory light chain 2-B, smooth muscle isoform;MLC-2A;SHUJUN-1;Myosin regulatory light chain 20 kDa;Myosin regulatory light chain 12A;Myosin regulatory light chain MRLC3;Myosin regulatory light chain 2, nonsarcomeric;Myosin RLC;MLC-2B;Myosin regulatory light chain;cDNA FLJ76…	MYL12B;MRLC2;MYLC2B;MYL12A;MLCB;MRLC3;RLC;MRCL3;hCG_2045956;MYL9;MLC2;MRLC1;MYRL2;MYL9;RP5-977B1.9-002;hCG_1645602	Myosin regulatory light chain MRCL3 variant;Myosin regulatory light chain MRLC2;Myosin regulatory light chain;Myosin regulatory light chain MRLC3;Myosin regulatory light polypeptide 9;myosin regulatory light chain 9 isoform b;13 kDa protein;8 kDa protein	Q53HL1;O14950;P19105;Q2F834;Q53X45;P24844;Q6IBG1;Q71U02;Q9BUF9	0.930622	11.2755	8.2657e-06	23.57	113.63	0.911928	10.1512	3.3806e-06	38.8	118.28	1	S	1.18978e-08	32.74	125.74	_ATS(ph)NVFAM(ox)FDQSQIQEFK_	3	2	1093.98	0.11135	113060000	14353000
585	2622;3120	IPI:IPI00033600;IPI:IPI00893539;IPI:IPI00894184;IPI:IPI00759705;IPI:IPI00893943;IPI:IPI00893379;IPI:IPI00893473	IPI:IPI00033600	IPI:IPI00033600	Protein phosphatase 1 regulatory subunit 7;Protein phosphatase 1 regulatory subunit 22;Protein phosphatase 1 regulatory subunit 7;Protein phosphatase 1 regulatory subunit 22;Putative uncharacterized protein PPP1R7	PPP1R7;SDS22;PPP1R7;SDS22;PPP1R7	Isoform 1 of Protein phosphatase 1 regulatory subunit 7;Protein;32 kDa protein;Isoform 3 of Protein phosphatase 1 regulatory subunit 7;Putative uncharacterized protein PPP1R7;21 kDa protein;16 kDa protein	Q15435-1;Q15435;Q15435-3;B5MBZ8	0.999637	34.4024	0.00863334	27.63	88.819	0.999217	31.0584	0.00635236	29.84	92.838	1	S	0.00635236	29.84	92.838	_VESEES(ph)GDEEGKK_	6	2	751.798	-0.1184	1766500	1729900
586	2256	IPI:IPI00033907	IPI:IPI00033907	IPI:IPI00033907	Anaphase-promoting complex subunit 1;Cyclosome subunit 1;Testis-specific gene 24 protein;Mitotic checkpoint regulator	ANAPC1;TSG24	Anaphase-promoting complex subunit 1	Q9H1A4	0.993945	22.1525	0.00258255	31.34	99.815	0.5	0	3.31292e-11	30.7	142.92	1	S	3.31292e-11	30.7	142.92	_NFDFEGSLS(ph)PVIAPK_	9	2	850.9	0.54495	879410	161670
588	2705	IPI:IPI00036742;IPI:IPI00789281	IPI:IPI00036742	IPI:IPI00036742	Protein virilizer homolog;Protein virilizer homolog	KIAA1429;MSTP054;KIAA1429;MSTP054	Isoform 1 of Protein virilizer homolog;Isoform 3 of Protein virilizer homolog	Q69YN4-1;Q69YN4;Q69YN4-3	0.909794	10.0401	0.0148701	19.25	87.323						1	S	0.0148701	19.25	87.323	_SFLSEPSS(ph)PGR_	8	2	622.271	0.26928	659290	0
588	3164	IPI:IPI00036742;IPI:IPI00789281;IPI:IPI00868931;IPI:IPI00337420	IPI:IPI00036742	IPI:IPI00036742	Protein virilizer homolog;Protein virilizer homolog;Protein virilizer homolog;Protein virilizer homolog	KIAA1429;MSTP054;KIAA1429;MSTP054;KIAA1429;MSTP054;KIAA1429;MSTP054	Isoform 1 of Protein virilizer homolog;Isoform 3 of Protein virilizer homolog;Isoform 2 of Protein virilizer homolog;Isoform 4 of Protein virilizer homolog	Q69YN4-1;Q69YN4;Q69YN4-3;Q69YN4-2;Q69YN4-4	0.951124	12.8914	4.05933e-65	53.77	222.1						1	S	4.05933e-65	53.77	222.1	_VISHDRDS(ph)PPPPPPPPPPPQPQPSLK_	8	3	952.148	0.067685	618720	0
594	2478	IPI:IPI00059135;IPI:IPI00045503	IPI:IPI00059135	IPI:IPI00059135	Protein phosphatase 1 regulatory subunit 14A;17 kDa PKC-potentiated inhibitory protein of PP1;CPI-17;Protein phosphatase 1 regulatory subunit 14A;17 kDa PKC-potentiated inhibitory protein of PP1;CPI-17	PPP1R14A;CPI17;PPP1INL;PPP1R14A;CPI17;PPP1INL	Isoform 1 of Protein phosphatase 1 regulatory subunit 14A;Isoform 2 of Protein phosphatase 1 regulatory subunit 14A	Q96A00-1;Q96A00;Q96A00-2	0.986612	18.677	0.000493819	40.44	105.98						1	S	0.000493819	40.44	105.98	_QPSPS(ph)HDGSLSPLQDR_	5	2	900.899	-0.62927	361610	0
595	349	IPI:IPI00045550	IPI:IPI00045550	IPI:IPI00045550	Neurabin-2;Neurabin-II;Spinophilin;Protein phosphatase 1 regulatory subunit 9B;cDNA FLJ30345 fis, clone BRACE2007522, highly similar to Neurabin-2;PPP1R9B protein	PPP1R9B;PPP1R6	protein phosphatase 1, regulatory subunit 9B	Q96SB3;B3KNT0;Q96B17	0.947958	12.6044	3.31697e-05	57.2	116.3						1	S	3.31697e-05	57.2	116.3	_ASS(ph)LNENVDHSALLK_	3	2	839.396	-0.16753	2053300	0
595	1848	IPI:IPI00045550	IPI:IPI00045550	IPI:IPI00045550	Neurabin-2;Neurabin-II;Spinophilin;Protein phosphatase 1 regulatory subunit 9B;cDNA FLJ30345 fis, clone BRACE2007522, highly similar to Neurabin-2;PPP1R9B protein	PPP1R9B;PPP1R6	protein phosphatase 1, regulatory subunit 9B	Q96SB3;B3KNT0;Q96B17	0.993931	22.1792	2.21223e-12	49.99	141.08	0.99107	20.7878	0.209516	9.68	52.495	1	S	2.21223e-12	49.99	141.08	_LDADAVS(ph)PTVSQLSAVFEK_	7	2	1029	-0.11068	358140	46126
596	2593	IPI:IPI00054042;IPI:IPI00217449;IPI:IPI00217450;IPI:IPI00293242	IPI:IPI00054042	IPI:IPI00054042	General transcription factor II-I;Bruton tyrosine kinase-associated protein 135;SRF-Phox1-interacting protein;Williams-Beuren syndrome chromosomal region 6 protein;cDNA FLJ55916, highly similar to General transcription factor II-I;General transcription factor II-I;Bruton tyrosine kinase-associated protein 135;SRF-Phox1-interacting protein;Williams-Beuren syndrome chromosomal region 6 protein;cDNA…	GTF2I;BAP135;WBSCR6;GTF2I;BAP135;WBSCR6;GTF2I;BAP135;WBSCR6;GTF2I;BAP135;WBSCR6;hCG_1735999	Isoform 1 of General transcription factor II-I;Isoform 3 of General transcription factor II-I;Isoform 4 of General transcription factor II-I;Isoform 2 of General transcription factor II-I	P78347-1;P78347;B4DH52;Q75M88;P78347-3;A8K9W7;Q75M86;P78347-4;Q499G6;Q75M87;P78347-2;B4DM07;B4DRA9;Q75M85;Q86U51	0.971576	15.338	0.441234	9.91	55.441						1	S	0.119106	8.09	73.039	_RPS(ph)TFGIPR_	3	2	555.776	-0.021645	380250	0
597	1136	IPI:IPI00059264	IPI:IPI00059264	IPI:IPI00059264	Vacuolar protein sorting-associated protein 26B;Vesicle protein sorting 26B	VPS26B	Vacuolar protein sorting-associated protein 26B	Q4G0F5	0.925381	11.0313	0.0332765	21.82	80.229						1	S	0.0148701	23.48	87.323	_FEGTTS(ph)LGEVR_	6	2	638.284	0.051226	468610	0
599	2728	IPI:IPI00304171;IPI:IPI00059366;IPI:IPI00744148;IPI:IPI00910098;IPI:IPI00148096	IPI:IPI00304171	IPI:IPI00304171	Core histone macro-H2A.1;H2A.y;H2A/y;Medulloblastoma antigen MU-MB-50.205;Core histone macro-H2A.1;H2A.y;H2A/y;Medulloblastoma antigen MU-MB-50.205;Histone H2A;H2A histone family, member Y isoform 2 variant	H2AFY;MACROH2A1;H2AFY;MACROH2A1	Isoform 2 of Core histone macro-H2A.1;H2A histone family, member Y isoform 2;Isoform 1 of Core histone macro-H2A.1;cDNA FLJ55076, highly similar to Core histone macro-H2A.1;H2A histone family, member Y isoform 2 variant (Fragment)	O75367-1;O75367;O75367-2;B4DJC3;Q59FH0						0.961993	14.0331	0.0115104	17.33	89.142	1	S	0.0115104	17.33	89.142	_SIAFPSIGS(ph)GR_	9	2	586.279	0.17467	0	43827
600	66	IPI:IPI00060181	IPI:IPI00060181	IPI:IPI00060181	EF-hand domain-containing protein D2;Swiprosin-1	EFHD2;SWS1	EF-hand domain-containing protein D2	Q96C19	0.568441	1.19645	0.46512	15.66	50.194	0.853968	7.66995	0.876227	7.43	40.727	1	S	0.0121798	34.04	87.258	_ADLNQGIGEPQS(ph)PSR_	12	2	824.87	-0.17103	665200	261720
600	2070	IPI:IPI00060181;IPI:IPI00552365	IPI:IPI00060181	IPI:IPI00060181	EF-hand domain-containing protein D2;Swiprosin-1;EF-hand domain family, member D2	EFHD2;SWS1;EFHD2;RP3-467K16.3-002	EF-hand domain-containing protein D2;EF-hand domain family, member D2	Q96C19;Q5JYW8						0.933366	11.4636	0.108795	9.46	69.423	1	S	0.108795	9.46	69.423	_LSEIDVS(ph)SEGVK_	7	2	671.811	0.32878	0	81463
601	2684	IPI:IPI00060201;IPI:IPI00639966	IPI:IPI00060201	IPI:IPI00060201	Synaptotagmin-like protein 4;Exophilin-2;Granuphilin;cDNA FLJ77998, highly similar to Homo sapiens synaptotagmin-like 4 (granuphilin-a), mRNA;cDNA, FLJ93569, highly similar to Homo sapiens synaptotagmin-like 4 (granuphilin-a) (SYTL4), mRNA;cDNA FLJ40960 fis, clone UTERU2011806, highly similar to Synaptotagmin-like protein 4;Endocrine transmitter regulatory protein;Synaptotagmin-like protein 4;Exo…	SYTL4;SYTL4	Endocrine transmitter regulatory protein;Isoform 2 of Synaptotagmin-like protein 4	Q96C24-1;Q96C24;A8K973;B2R7R4;B3KUZ4;Q71SF7;Q96C24-2	0.999061	30.2711	0.0530266	21.43	72.607						1	S	0.0530266	21.43	72.607	_(ac)SELLDLSFLS(ph)EEEK_	10	2	880.898	-0.044444	32626	0
601	2911	IPI:IPI00060201;IPI:IPI00639966	IPI:IPI00060201	IPI:IPI00060201	Synaptotagmin-like protein 4;Exophilin-2;Granuphilin;cDNA FLJ77998, highly similar to Homo sapiens synaptotagmin-like 4 (granuphilin-a), mRNA;cDNA, FLJ93569, highly similar to Homo sapiens synaptotagmin-like 4 (granuphilin-a) (SYTL4), mRNA;cDNA FLJ40960 fis, clone UTERU2011806, highly similar to Synaptotagmin-like protein 4;Endocrine transmitter regulatory protein;Synaptotagmin-like protein 4;Exo…	SYTL4;SYTL4	Endocrine transmitter regulatory protein;Isoform 2 of Synaptotagmin-like protein 4	Q96C24-1;Q96C24;A8K973;B2R7R4;B3KUZ4;Q71SF7;Q96C24-2	1	66.8539	0.025021	14.88	70.089	0.999916	43.2208	0.201175	9.05	51.135	1	S	0.00515623	14.37	79.492	_S(ph)VIDLRPEDVVHESGSLGDR_	1	3	754.025	0.013899	4355900	256810
602	954	IPI:IPI00060715	IPI:IPI00060715	IPI:IPI00060715	BTB/POZ domain-containing protein KCTD12;Pfetin;Predominantly fetal expressed T1 domain;cDNA FLJ46506 fis, clone THYMU3030752, highly similar to BTB/POZ domain-containing protein KCTD12	KCTD12;C13orf2;KIAA1778;PFET1	BTB/POZ domain-containing protein KCTD12	Q96CX2;B3KY04	0.976122	16.706	0.00335837	17.62	55.208	0.00167776	-23.7378	0.833657	1.05	26.157	1	S	7.22297e-06	24.99	84.946	_EGS(ph)LGDELLPLGYSEPEQQEGASAGAPSPTLELASR_	3	3	1245.91	0.16013	301230	0
602	954	IPI:IPI00060715	IPI:IPI00060715	IPI:IPI00060715	BTB/POZ domain-containing protein KCTD12;Pfetin;Predominantly fetal expressed T1 domain;cDNA FLJ46506 fis, clone THYMU3030752, highly similar to BTB/POZ domain-containing protein KCTD12	KCTD12;C13orf2;KIAA1778;PFET1	BTB/POZ domain-containing protein KCTD12	Q96CX2;B3KY04	0.755929	5.54646	0.00335837	17.62	55.208	0.396748	0	0.833657	1.05	26.157	1	S	7.22297e-06	24.99	84.946	_EGSLGDELLPLGYSEPEQQEGASAGAPS(ph)PTLELASR_	28	3	1245.91	-0.36039	692720	0
602	2834	IPI:IPI00060715	IPI:IPI00060715	IPI:IPI00060715	BTB/POZ domain-containing protein KCTD12;Pfetin;Predominantly fetal expressed T1 domain;cDNA FLJ46506 fis, clone THYMU3030752, highly similar to BTB/POZ domain-containing protein KCTD12	KCTD12;C13orf2;KIAA1778;PFET1	BTB/POZ domain-containing protein KCTD12	Q96CX2;B3KY04	0.826854	6.79029	0.0011851	37.77	86.288	0.149393	-7.554	0.000112772	25.84	95.273	1	S	0.000112772	25.84	95.273	_S(ph)PSGGAAGPLLTPSQSLDGSR_	1	2	1017.98	-0.11801	679130	0
602	2834	IPI:IPI00060715	IPI:IPI00060715	IPI:IPI00060715	BTB/POZ domain-containing protein KCTD12;Pfetin;Predominantly fetal expressed T1 domain;cDNA FLJ46506 fis, clone THYMU3030752, highly similar to BTB/POZ domain-containing protein KCTD12	KCTD12;C13orf2;KIAA1778;PFET1	BTB/POZ domain-containing protein KCTD12	Q96CX2;B3KY04	0.173141	-6.79029	0.0011851	37.77	86.288	0.850607	7.554	0.000112772	25.84	95.273	1	S	0.000112772	25.84	95.273	_SPS(ph)GGAAGPLLTPSQSLDGSR_	3	2	1017.98	0.23295	0	267180
603	1474	IPI:IPI00061087	IPI:IPI00061087	IPI:IPI00061087	Protein FAM122A;cDNA FLJ44415 fis, clone UTERU1000384;cDNA FLJ53128	FAM122A;C9orf42	Protein FAM122A	Q96E09;B3KX07;B4E242	1	86.9535	0.0158278	12	86.953						1	S	0.0148701	23.77	87.323	_HGLLLPAS(ph)PVR_	8	2	620.334	-0.30021	196820	0
605	2469	IPI:IPI00061280;IPI:IPI00448020;IPI:IPI00301793	IPI:IPI00061280	IPI:IPI00061280	Myotubularin-related protein 12;Phosphatidylinositol-3 phosphate 3-phosphatase adapter subunit;Myotubularin-related protein 12;Phosphatidylinositol-3 phosphate 3-phosphatase adapter subunit;Myotubularin-related protein 12;Phosphatidylinositol-3 phosphate 3-phosphatase adapter subunit	MTMR12;KIAA1682;PIP3AP;MTMR12;KIAA1682;PIP3AP;MTMR12;KIAA1682;PIP3AP	Isoform 1 of Myotubularin-related protein 12;Isoform 2 of Myotubularin-related protein 12;Isoform 3 of Myotubularin-related protein 12	Q9C0I1-1;Q9C0I1;Q9C0I1-2;Q9C0I1-3	0.998854	29.8687	0.902565	9.08	43.246	0.999961	44.9805	0.198678	15.02	64.757	1	S	0.046039	21	84.244	_QLS(ph)LPLTQSK_	3	2	597.81	-0.049564	1846900	505380
609	2901	IPI:IPI00298612;IPI:IPI00062344;IPI:IPI00643414;IPI:IPI00910522	IPI:IPI00298612	IPI:IPI00298612	[3-methyl-2-oxobutanoate dehydrogenase [lipoamide]] kinase, mitochondrial;Branched-chain alpha-ketoacid dehydrogenase kinase;BCKDK protein;Branched chain ketoacid dehydrogenase kinase, isoform CRA_b;BCKDK protein;Branched chain ketoacid dehydrogenase kinase, isoform CRA_a;Branched chain ketoacid dehydrogenase kinase, isoform CRA_c;Putative uncharacterized protein BCKDK;cDNA FLJ60500, highly simil…	BCKDK;hCG_21145;BCKDK;hCG_21145;BCKDK	[3-methyl-2-oxobutanoate dehydrogenase [lipoamide]] kinase, mitochondrial;Branched chain ketoacid dehydrogenase kinase, isoform CRA_a;branched chain ketoacid dehydrogenase kinase isoform b;cDNA FLJ60500, highly similar to 3-methyl-2-oxobutanoate dehydrogen	O14874;Q6FGL4;Q96G95;A8MY43;B4DGN9	0.987625	19.3879	0.000339562	19.47	107.57	0.574553	1.91356	0.283644	8.95	57.175	1	S	0.000339562	19.47	107.57	_S(ph)TSATDTHHVEM(ox)AR_	1	2	819.833	-0.029931	558460	430860
610	1254	IPI:IPI00219774;IPI:IPI00063234	IPI:IPI00219774	IPI:IPI00219774	cAMP-dependent protein kinase type II-alpha regulatory subunit;cDNA FLJ75444, highly similar to Homo sapiens protein kinase, cAMP-dependent, regulatory, type II, alpha (PRKAR2A), mRNA;PRKAR2A protein;Protein kinase, cAMP-dependent, regulatory, type II, alpha;Protein kinase, cAMP-dependent, regulatory, type II, alpha, isoform CRA_b	PRKAR2A;PKR2;PRKAR2;PRKAR2A;hCG_1779456	cAMP-dependent protein kinase type II-alpha regulatory subunit;Protein kinase, cAMP-dependent, regulatory, type II, alpha, isoform CRA_b	P13861;A8KAH7;Q9BUB1	0	0				0.798963	5.99251	0.00506871	25.41	85.813	1	S	0.00506871	25.41	85.813	_GDS(ph)ESEEDEDLEVPVPSR_	3	2	1034.92	0.88799	0	413670
613	1772	IPI:IPI00064212	IPI:IPI00064212	IPI:IPI00064212	Zinc finger protein 828;cDNA FLJ39027 fis, clone NT2RP7006223, weakly similar to Vegetative cell wall protein gp1;Chromosome 13 open reading frame 8, isoform CRA_a	ZNF828;C13orf8;KIAA1802;hCG_1648079	Zinc finger protein 828	Q96JM3;B3KU06	1	58.815	0.330079	6.95	58.815						1	S	0.126215	15.87	69.198	_KPGPPLS(ph)PEIR_	7	2	635.831	-0.11367	432810	0
615	23	IPI:IPI00065276;IPI:IPI00332071;IPI:IPI00787285	IPI:IPI00065276	IPI:IPI00065276	Tether containing UBX domain for GLUT4;Alveolar soft part sarcoma chromosomal region candidate gene 1 protein;Alveolar soft part sarcoma locus;Renal papillary cell carcinoma protein 17;UBX domain-containing protein 9;Tether containing UBX domain for GLUT4;Alveolar soft part sarcoma chromosomal region candidate gene 1 protein;Alveolar soft part sarcoma locus;Renal papillary cell carcinoma protein …	ASPSCR1;ASPL;RCC17;TUG;UBXD9;UBXN9;ASPSCR1;ASPL;RCC17;TUG;UBXD9;UBXN9;ASPSCR1;ASPL;RCC17;TUG;UBXD9;UBXN9	Isoform 2 of Tether containing UBX domain for GLUT4;Isoform 1 of Tether containing UBX domain for GLUT4;Isoform 3 of Tether containing UBX domain for GLUT4	Q9BZE9-2;Q9BZE9;Q9BZE9-1;A8K3K9;Q9BZE9-3	0.0169253	-17.6405	0.11662	14.42	63.073	0.869924	8.25284	0.580601	8.97	45.433	1	S	0.0410299	24.25	72.434	_AAGS(ph)PSPLPAPDPAPK_	4	2	776.874	0.55419	0	90798
615	23	IPI:IPI00065276;IPI:IPI00332071;IPI:IPI00787285	IPI:IPI00065276	IPI:IPI00065276	Tether containing UBX domain for GLUT4;Alveolar soft part sarcoma chromosomal region candidate gene 1 protein;Alveolar soft part sarcoma locus;Renal papillary cell carcinoma protein 17;UBX domain-containing protein 9;Tether containing UBX domain for GLUT4;Alveolar soft part sarcoma chromosomal region candidate gene 1 protein;Alveolar soft part sarcoma locus;Renal papillary cell carcinoma protein …	ASPSCR1;ASPL;RCC17;TUG;UBXD9;UBXN9;ASPSCR1;ASPL;RCC17;TUG;UBXD9;UBXN9;ASPSCR1;ASPL;RCC17;TUG;UBXD9;UBXN9	Isoform 2 of Tether containing UBX domain for GLUT4;Isoform 1 of Tether containing UBX domain for GLUT4;Isoform 3 of Tether containing UBX domain for GLUT4	Q9BZE9-2;Q9BZE9;Q9BZE9-1;A8K3K9;Q9BZE9-3	0.983075	17.6405	0.11662	14.42	63.073	0.130076	-8.25284	0.580601	8.97	45.433	1	S	0.0410299	24.25	72.434	_AAGSPS(ph)PLPAPDPAPK_	6	2	776.874	-0.11527	284650	0
618	1170	IPI:IPI00065931;IPI:IPI00872432;IPI:IPI00329783;IPI:IPI00829774;IPI:IPI00829717;IPI:IPI00375281;IPI:IPI00829853	IPI:IPI00065931	IPI:IPI00065931	A-kinase anchor protein 13;Protein kinase A-anchoring protein 13;Breast cancer nuclear receptor-binding auxiliary protein;Human thyroid-anchoring protein 31;Guanine nucleotide exchange factor Lbc;AKAP-Lbc;P47;Lymphoid blast crisis oncogene;Non-oncogenic Rho GTPase-specific GTP exchange factor;Putative uncharacterized protein AKAP13;A-kinase anchor protein 13;Protein kinase A-anchoring protein 13;…	AKAP13;BRX;HT31;LBC;AKAP13;AKAP13;BRX;HT31;LBC;AKAP13;BRX;HT31;LBC;AKAP13;BRX;HT31;LBC;AKAP13;BRX;HT31;LBC;AKAP13;BRX;HT31;LBC	Isoform 2 of A-kinase anchor protein 13;Putative uncharacterized protein AKAP13 (Fragment);Isoform 1 of A-kinase anchor protein 13;Isoform 4 of A-kinase anchor protein 13;Isoform 3 of A-kinase anchor protein 13;A-kinase anchor protein 13 isoform 3;Isoform	Q12802-2;Q12802;A8MVN0;Q12802-1;Q12802-4;Q12802-3;Q12802-7;A8MYJ1;Q12802-6	0.911196	13.1284	0.00299732	16.51	100.45	0.56444	1.45519	0.00266988	18.77	101.64	1	S	0.00127192	30.94	130.77	_FLSHS(ph)TDSLNK_	5	2	664.798	-0.22064	1250600	186020
618	1645	IPI:IPI00065931;IPI:IPI00872432;IPI:IPI00329783;IPI:IPI00829774;IPI:IPI00829717;IPI:IPI00375281	IPI:IPI00065931	IPI:IPI00065931	A-kinase anchor protein 13;Protein kinase A-anchoring protein 13;Breast cancer nuclear receptor-binding auxiliary protein;Human thyroid-anchoring protein 31;Guanine nucleotide exchange factor Lbc;AKAP-Lbc;P47;Lymphoid blast crisis oncogene;Non-oncogenic Rho GTPase-specific GTP exchange factor;Putative uncharacterized protein AKAP13;A-kinase anchor protein 13;Protein kinase A-anchoring protein 13;…	AKAP13;BRX;HT31;LBC;AKAP13;AKAP13;BRX;HT31;LBC;AKAP13;BRX;HT31;LBC;AKAP13;BRX;HT31;LBC;AKAP13;BRX;HT31;LBC	Isoform 2 of A-kinase anchor protein 13;Putative uncharacterized protein AKAP13 (Fragment);Isoform 1 of A-kinase anchor protein 13;Isoform 4 of A-kinase anchor protein 13;Isoform 3 of A-kinase anchor protein 13;A-kinase anchor protein 13 isoform 3	Q12802-2;Q12802;A8MVN0;Q12802-1;Q12802-4;Q12802-3;Q12802-7;A8MYJ1	0.999151	30.7683	2.05083e-05	16.17	101.39	0.752074	7.92164	0.340106	1.02	43.813	1	S	2.05083e-05	16.17	101.39	_IPSFFPSPEEPPS(ph)PSAPSIAK_	13	3	754.696	0.49927	1214400	47649
619	2612	IPI:IPI00066367;IPI:IPI00169257;IPI:IPI00789292	IPI:IPI00066367	IPI:IPI00066367	Endothelial cells scavenger receptor;Acetyl LDL receptor;Scavenger receptor class F member 1;cDNA FLJ78719, highly similar to Homo sapiens scavenger receptor class F, member 1, transcript variant 1, mRNA;cDNA FLJ51041, highly similar to Endothelial cells scavenger receptor;Putative uncharacterized protein SCARF1;SREC-5	SCARF1;KIAA0149;SREC;SCARF1;SREC	Endothelial cells scavenger receptor;scavenger receptor class F, member 1 isoform 5 precursor;38 kDa protein	Q14162;A8K6Z5;B4DQC2;A8MQ05;Q8NHD2	0.988757	20.393	0.172334	14.8	66.073						1	S	0.00299732	30.22	100.45	_RSS(ph)GELSSPLR_	3	2	634.803	-0.4679	1098500	0
620	1338	IPI:IPI00787359;IPI:IPI00066458;IPI:IPI00787908;IPI:IPI00909844	IPI:IPI00787359	IPI:IPI00787359	Cyclin-L2;Paneth cell-enhanced expression protein;Cyclin L2;Cyclin L2, isoform CRA_c;cDNA FLJ32571 fis, clone SPLEN2000197, highly similar to Cyclin-L2;cDNA FLJ54840, highly similar to Cyclin-L2;Cyclin-L2;Paneth cell-enhanced expression protein;cDNA FLJ78264, highly similar to Homo sapiens cyclin L2, mRNA;Cyclin L2, isoform CRA_e;cDNA FLJ14864 fis, clone PLACE1001845, highly similar to Cyclin-L2;…	CCNL2;SB138;RP4-758J18.1-001;hCG_20423;CCNL2;SB138;hCG_20423	hypothetical protein isoform 2;Isoform 1 of Cyclin-L2;Isoform 3 of Cyclin-L2;cDNA FLJ56251, highly similar to Cyclin-L2	Q96S94-1;Q96S94;B1B152;B3KQ08;B4DE38;Q96S94-3;A8K8A3;B4DVR5	0.952605	13.8824	0.0528023	11.71	63.181						1	S	0.0202477	21.24	70.622	_GLLPGGTQVLDGTSGFS(ph)PAPK_	17	2	1040.01	0.26127	230270	0
621	1738	IPI:IPI00294595;IPI:IPI00306123;IPI:IPI00066543	IPI:IPI00294595	IPI:IPI00294595	cGMP-specific 3',5'-cyclic phosphodiesterase;cGMP-binding cGMP-specific phosphodiesterase;CGMP-specific phosphodiesterase PDE5A1;CGMP-specific phosphodiesterase type 5A;cGMP-specific 3',5'-cyclic phosphodiesterase;cGMP-binding cGMP-specific phosphodiesterase;Putative uncharacterized protein PDE5A	PDE5A;PDE5;PDE5A;PDE5;PDE5A	Isoform PDE5A1 of cGMP-specific 3',5'-cyclic phosphodiesterase;Isoform PDE5A2 of cGMP-specific 3',5'-cyclic phosphodiesterase;phosphodiesterase 5A isoform 3	O76074-1;O76074;A8K2C4;Q9P0K4;Q9P0K6;O76074-2;Q4W5L4	0.996966	25.1666	0.123036	15.28	72.234						1	S	0.123036	15.28	72.234	_KIS(ph)ASEFDR_	3	2	566.755	-0.021947	1211400	0
623	1819	IPI:IPI00069817;IPI:IPI00216695	IPI:IPI00069817	IPI:IPI00069817	Tyrosine-protein kinase BAZ1B;Bromodomain adjacent to zinc finger domain protein 1B;Williams-Beuren syndrome chromosomal region 9 protein;Williams syndrome transcription factor;Tyrosine-protein kinase BAZ1B;Bromodomain adjacent to zinc finger domain protein 1B;Williams-Beuren syndrome chromosomal region 9 protein;Williams syndrome transcription factor	BAZ1B;WBSC10;WBSCR10;WBSCR9;WSTF;BAZ1B;WBSC10;WBSCR10;WBSCR9;WSTF	Isoform 1 of Bromodomain adjacent to zinc finger domain protein 1B;Isoform 2 of Bromodomain adjacent to zinc finger domain protein 1B	Q9UIG0-1;Q9UIG0;Q6P1K4;Q86UJ6;Q9UIG0-2	1	87.9512	1.1801e-05	45.14	117.02						1	S	1.1801e-05	45.14	117.02	_LAEDEGDS(ph)EPEAVGQSR_	8	2	934.881	-0.080728	1041200	0
624	646	IPI:IPI00215999;IPI:IPI00071189;IPI:IPI00816795;IPI:IPI00071185;IPI:IPI00376979;IPI:IPI00099746;IPI:IPI00642438;IPI:IPI00829719;IPI:IPI00070809;IPI:IPI00219508;IPI:IPI00376983;IPI:IPI00871359;IPI:IPI00641338;IPI:IPI00334381;IPI:IPI00071188;IPI:IPI00847441;IPI:IPI00395687;IPI:IPI00887721;IPI:IPI00887013;IPI:IPI00886872;IPI:IPI00887876;IPI:IPI00886729;IPI:IPI00556426;IPI:IPI00736011;IPI:IPI00294006…	IPI:IPI00215999	IPI:IPI00215999	PITSLRE serine/threonine-protein kinase CDC2L1;Cell division cycle 2-like protein kinase 1;p58 CLK-1;Galactosyltransferase-associated protein kinase p58/GTA;CDK11;PITSLRE serine/threonine-protein kinase CDC2L1;Cell division cycle 2-like protein kinase 1;p58 CLK-1;Galactosyltransferase-associated protein kinase p58/GTA;CDK11;cDNA FLJ59152, highly similar to PITSLRE serine/threonine-protein kinaseC…	CDC2L1;PITSLREA;PK58;CDC2L1;PITSLREA;PK58;CDC2L1;PITSLREA;PK58;CDC2L2;CDC2L3;PITSLREB;CDC2L2;RP1-283E3.2-003;CDC2L2;CDC2L3;PITSLREB;CDC2L2;CDC2L3;PITSLREB;CDC2L1;PITSLREA;PK58;CDC2L2;CDC2L2;CDC2L3;PITSLREB;CDC2L1;PITSLREA;PK58;CDC2L2;CDC2L3;PITSLREB;RP1-283E3.2-008;CDC2L1;PITSLREA;PK58;CDC2L1;CDC2L1;PITSLREA;PK58;CDC2L2;CDC2L3;PITSLREB;CDC2L1;PITSLREA;PK58;CDC2L2	Isoform SV9 of PITSLRE serine/threonine-protein kinase CDC2L1;91 kDa protein;91 kDa protein;Isoform SV1 of PITSLRE serine/threonine-protein kinase CDC2L1;Isoform 2 of PITSLRE serine/threonine-protein kinase CDC2L1;Isoform SV6 of PITSLRE serine/threonine-pr	P21127-1;P21127;P21127-2;B4E3D9;P21127-3;Q9UQ88-1;Q9UQ88;Q5QPR3;Q9UQ88-2;Q9UQ88-3;P21127-8;B4E0M9;B4E0N4;Q05C84;Q9UQ88-4;P21127-9;Q9UQ88-10;Q4VBY6;Q5QPR4;Q96CA8;P21127-6;A4VCI5;Q6PK02;Q59GL4;P21127-10;Q9UQ88-9;P21127-5;Q6P5Y5	0.999235	31.1619	2.10925e-09	61.02	140.14						1	S	2.99837e-23	57.38	195.27	_DLLSDLQDIS(ph)DSER_	10	2	843.367	-0.14668	2610700	0
624	2525	IPI:IPI00215999;IPI:IPI00071189;IPI:IPI00816795;IPI:IPI00071185;IPI:IPI00376979;IPI:IPI00099746;IPI:IPI00642438;IPI:IPI00829719;IPI:IPI00070809;IPI:IPI00219508;IPI:IPI00376983;IPI:IPI00871359;IPI:IPI00641338;IPI:IPI00334381;IPI:IPI00071188;IPI:IPI00847441;IPI:IPI00395687;IPI:IPI00887721;IPI:IPI00887013;IPI:IPI00886872;IPI:IPI00887876;IPI:IPI00886729;IPI:IPI00556426;IPI:IPI00911073;IPI:IPI00909275…	IPI:IPI00215999	IPI:IPI00215999	PITSLRE serine/threonine-protein kinase CDC2L1;Cell division cycle 2-like protein kinase 1;p58 CLK-1;Galactosyltransferase-associated protein kinase p58/GTA;CDK11;PITSLRE serine/threonine-protein kinase CDC2L1;Cell division cycle 2-like protein kinase 1;p58 CLK-1;Galactosyltransferase-associated protein kinase p58/GTA;CDK11;cDNA FLJ59152, highly similar to PITSLRE serine/threonine-protein kinaseC…	CDC2L1;PITSLREA;PK58;CDC2L1;PITSLREA;PK58;CDC2L1;PITSLREA;PK58;CDC2L2;CDC2L3;PITSLREB;CDC2L2;RP1-283E3.2-003;CDC2L2;CDC2L3;PITSLREB;CDC2L2;CDC2L3;PITSLREB;CDC2L1;PITSLREA;PK58;CDC2L2;CDC2L2;CDC2L3;PITSLREB;CDC2L1;PITSLREA;PK58;CDC2L2;CDC2L3;PITSLREB;RP1-283E3.2-008;CDC2L1;PITSLREA;PK58;CDC2L1;CDC2L2	Isoform SV9 of PITSLRE serine/threonine-protein kinase CDC2L1;91 kDa protein;91 kDa protein;Isoform SV1 of PITSLRE serine/threonine-protein kinase CDC2L1;Isoform 2 of PITSLRE serine/threonine-protein kinase CDC2L1;Isoform SV6 of PITSLRE serine/threonine-pr	P21127-1;P21127;P21127-2;B4E3D9;P21127-3;Q9UQ88-1;Q9UQ88;Q5QPR3;Q9UQ88-2;Q9UQ88-3;P21127-8;B4E0M9;B4E0N4;Q05C84;Q9UQ88-4;P21127-9;Q9UQ88-10;Q4VBY6;Q5QPR4;Q96CA8;P21127-6;A4VCI5;Q6PK02;Q59GL4;B4DWE4;B4DII1;Q3SWV2	1	79.5969	0.0569468	17.96	79.597						1	S	0.0189796	25.6	108.24	_RDS(ph)LEEGELR_	3	2	642.285	-0.79076	2369800	0
626	345	IPI:IPI00071826;IPI:IPI00645882	IPI:IPI00071826	IPI:IPI00071826	Protein FAM54B;cDNA, FLJ95054;cDNA FLJ55391;Protein FAM54B	FAM54B;HYST1888;MSTP116;FAM54B;HYST1888;MSTP116	cDNA FLJ55391;Isoform 3 of Protein FAM54B	Q9H019-1;Q9H019;B2RAQ5;B4DRE5;Q9H019-3	0.994167	22.3156	0.0256212	19.71	81.296						1	S	0.0256212	19.71	81.296	_AS(ph)SFADMMGILK_	2	2	675.795	1.0276	72542	0
626	345	IPI:IPI00071826;IPI:IPI00645882	IPI:IPI00071826	IPI:IPI00071826	Protein FAM54B;cDNA, FLJ95054;cDNA FLJ55391;Protein FAM54B	FAM54B;HYST1888;MSTP116;FAM54B;HYST1888;MSTP116	cDNA FLJ55391;Isoform 3 of Protein FAM54B	Q9H019-1;Q9H019;B2RAQ5;B4DRE5;Q9H019-3	0.659942	2.87953	0.0256212	19.71	81.296						1	S	0.0256212	19.71	81.296	_ASS(ph)FADMMGILK_	3	2	675.795	0.58549	153490	0
629	891	IPI:IPI00073110;IPI:IPI00446986	IPI:IPI00073110	IPI:IPI00073110	cDNA FLJ77052, highly similar to Homo sapiens FYN binding protein (FYB-120/130) (FYB), transcript variant 1, mRNA;cDNA FLJ56106, highly similar to Homo sapiens FYN binding protein (FYB-120/130) (FYB), transcript variant 1, mRNA;FYB protein;EVH1 domain binding protein;FYN binding protein (FYB-120/130);FYN binding protein (FYB-120/130), isoform CRA_d;FYN-binding protein;FYN-T-binding protein;FYB-12…	FYB;hCG_37546;FYB;SLAP130	cDNA FLJ56106, highly similar to Homo sapiens FYN binding protein (FYB-120/130) (FYB), transcript variant 1, mRNA;FYN-binding protein	A8K2Y8;B4DLN2;Q05DE9;Q9NZI9;O15117	0.870587	11.3562	0.874306	2.66	26.837						1	S	0.0675133	18.95	47.204	_EDS(ph)ENKDHAGEISSLPFPGVVLKPAASR_	3	4	758.37	-0.088028	2635800	0
629	1706	IPI:IPI00073110;IPI:IPI00446986	IPI:IPI00073110	IPI:IPI00073110	cDNA FLJ77052, highly similar to Homo sapiens FYN binding protein (FYB-120/130) (FYB), transcript variant 1, mRNA;cDNA FLJ56106, highly similar to Homo sapiens FYN binding protein (FYB-120/130) (FYB), transcript variant 1, mRNA;FYB protein;EVH1 domain binding protein;FYN binding protein (FYB-120/130);FYN binding protein (FYB-120/130), isoform CRA_d;FYN-binding protein;FYN-T-binding protein;FYB-12…	FYB;hCG_37546;FYB;SLAP130	cDNA FLJ56106, highly similar to Homo sapiens FYN binding protein (FYB-120/130) (FYB), transcript variant 1, mRNA;FYN-binding protein	A8K2Y8;B4DLN2;Q05DE9;Q9NZI9;O15117	1	70.8809	0.0606841	29.6	106.76						1	S	0.0606841	29.6	106.76	_KDS(ph)LGAPSR_	3	2	505.737	2.0125	373340	0
629	1764;2285	IPI:IPI00073110;IPI:IPI00446986	IPI:IPI00073110	IPI:IPI00073110	cDNA FLJ77052, highly similar to Homo sapiens FYN binding protein (FYB-120/130) (FYB), transcript variant 1, mRNA;cDNA FLJ56106, highly similar to Homo sapiens FYN binding protein (FYB-120/130) (FYB), transcript variant 1, mRNA;FYB protein;EVH1 domain binding protein;FYN binding protein (FYB-120/130);FYN binding protein (FYB-120/130), isoform CRA_d;FYN-binding protein;FYN-T-binding protein;FYB-12…	FYB;hCG_37546;FYB;SLAP130	cDNA FLJ56106, highly similar to Homo sapiens FYN binding protein (FYB-120/130) (FYB), transcript variant 1, mRNA;FYN-binding protein	A8K2Y8;B4DLN2;Q05DE9;Q9NZI9;O15117	0.99995	42.9911	0.121604	4.46	55.196	0.998826	29.2977	0.0121585	11.39	75.088	1	S	0.0121585	11.39	75.088	_KNLFNNQGNAS(ph)PPAGPSNVPK_	11	3	744.358	-0.23303	1488800	117880
629	2363	IPI:IPI00073110;IPI:IPI00446986	IPI:IPI00073110	IPI:IPI00073110	cDNA FLJ77052, highly similar to Homo sapiens FYN binding protein (FYB-120/130) (FYB), transcript variant 1, mRNA;cDNA FLJ56106, highly similar to Homo sapiens FYN binding protein (FYB-120/130) (FYB), transcript variant 1, mRNA;FYB protein;EVH1 domain binding protein;FYN binding protein (FYB-120/130);FYN binding protein (FYB-120/130), isoform CRA_d;FYN-binding protein;FYN-T-binding protein;FYB-12…	FYB;hCG_37546;FYB;SLAP130	cDNA FLJ56106, highly similar to Homo sapiens FYN binding protein (FYB-120/130) (FYB), transcript variant 1, mRNA;FYN-binding protein	A8K2Y8;B4DLN2;Q05DE9;Q9NZI9;O15117	0.925951	14.2384	0.00196761	20.25	82.202						1	S	6.20672e-08	19.86	112.34	_PAFGQKPPLSTENS(ph)HEDESPMK_	14	3	836.037	0.10823	1307500	0
629	3245	IPI:IPI00073110	IPI:IPI00073110	IPI:IPI00073110	cDNA FLJ77052, highly similar to Homo sapiens FYN binding protein (FYB-120/130) (FYB), transcript variant 1, mRNA;cDNA FLJ56106, highly similar to Homo sapiens FYN binding protein (FYB-120/130) (FYB), transcript variant 1, mRNA;FYB protein;EVH1 domain binding protein;FYN binding protein (FYB-120/130);FYN binding protein (FYB-120/130), isoform CRA_d	FYB;hCG_37546	cDNA FLJ56106, highly similar to Homo sapiens FYN binding protein (FYB-120/130) (FYB), transcript variant 1, mRNA	A8K2Y8;B4DLN2;Q05DE9;Q9NZI9	0.980053	16.914	0.0222486	25.77	76.332						1	S	0.0189396	18.35	77.744	_VS(ph)DSDNNEGSSFPAPPK_	2	2	914.375	0.57849	137750	0
630	784	IPI:IPI00074870	IPI:IPI00074870	IPI:IPI00074870	DnaJ homolog subfamily C member 1;DnaJ protein homolog MTJ1;DNAJC1 protein;DnaJ-like protein	DNAJC1;HTJ1	DnaJ homolog subfamily C member 1	Q96KC8;A4VCI1;B0YIZ8;Q96NY3	0.876986	9.12327	0.782831	4.86	45.68	0.994205	22.3931	0.0660472	11.95	75.109	1	S	0.0660472	11.95	75.109	_DSVTCS(ph)PGM(ox)VR_	6	2	652.754	0.20149	139790	256580
633	651	IPI:IPI00088953;IPI:IPI00872674	IPI:IPI00088953	IPI:IPI00088953	Phosphoinositide 3-kinase regulatory subunit 6;Phosphoinositide 3-kinase gamma adapter protein of 87 kDa;p87 PI3K adapter protein;PIK3R6 protein;Putative uncharacterized protein PIK3R6	PIK3R6;C17orf38;PIK3R6	Phosphoinositide 3-kinase regulatory subunit 6;Putative uncharacterized protein PIK3R6 (Fragment)	Q5UE93;A4FVB8;A8MXY1	1	84.9605	1.54367e-05	33.77	109.24	0.994967	22.9601	0.964017	1.6	31.526	1	S	1.54367e-05	33.77	109.24	_DLPTGADELPAPGS(ph)PEMER_	14	2	1031.45	0.42177	596360	66414
634	2562	IPI:IPI00094740;IPI:IPI00604409;IPI:IPI00902776	IPI:IPI00094740	IPI:IPI00094740	RING finger protein 31;Zinc in-between-RING-finger ubiquitin-associated domain protein;Ubiquitin ligase;cDNA FLJ75313, highly similar to Homo sapiens interferon-stimulated transcription factor 3, gamma 48kDa, mRNA;Ring finger protein 31, isoform CRA_d;RING finger protein 31;Zinc in-between-RING-finger ubiquitin-associated domain protein;cDNA FLJ16199 fis, clone CTONG1000241, highly similar to RIN…	RNF31;ZIBRA;hoip;hCG_40195;RNF31;ZIBRA	Isoform 1 of RING finger protein 31;Isoform 3 of RING finger protein 31;cDNA FLJ16199 fis, clone CTONG1000241, highly similar to RING finger protein 31	Q96EP0-1;Q96EP0;A0A962;Q96EP0-3;B3KV71	0.999999	62.7922	0.00344362	23.22	97.565	0.999998	58.2592	0.0032604	16.45	98.044	1	S	0.0032604	16.45	98.044	_RLS(ph)APLPSSCGDPEK_	3	2	847.384	-0.60629	2013100	272300
636	1731	IPI:IPI00097494;IPI:IPI00155134;IPI:IPI00747418	IPI:IPI00097494	IPI:IPI00097494	Membrane-associated phosphatidylinositol transfer protein 2;Phosphatidylinositol transfer protein, membrane-associated 2;Pyk2 N-terminal domain-interacting receptor 3;Membrane-associated phosphatidylinositol transfer protein 2;Phosphatidylinositol transfer protein, membrane-associated 2;Pyk2 N-terminal domain-interacting receptor 3;Membrane-associated phosphatidylinositol transfer protein 2;Phosp…	PITPNM2;KIAA1457;NIR3;PITPNM2;KIAA1457;NIR3;PITPNM2;KIAA1457;NIR3;DKFZp434P0917	Isoform 1 of Membrane-associated phosphatidylinositol transfer protein 2;Isoform 2 of Membrane-associated phosphatidylinositol transfer protein 2;Isoform 3 of Membrane-associated phosphatidylinositol transfer protein 2	Q9BZ72-1;Q9BZ72;Q9BZ72-2;Q9BZ72-3;Q9UF51	1	96.3311	0.0028135	32.42	96.331						1	S	0.0028135	32.42	96.331	_KGS(ph)FGLPGQGDFLR_	3	2	779.874	-1.7076	0	0
638	2110	IPI:IPI00099820	IPI:IPI00099820	IPI:IPI00099820	Putative glycerophosphodiester phosphodiesterase 5	GDE5;KIAA1434	Putative glycerophosphodiester phosphodiesterase 5	Q9NPB8	0	0				0.887856	8.98568	0.000112772	25.23	95.273	1	S	0.000112772	25.23	95.273	_LTLEGLEEDDDDRVS(ph)PTVLHK_	15	3	821.055	0.34112	0	482710
641	2194	IPI:IPI00101298;IPI:IPI00795656;IPI:IPI00386220;IPI:IPI00654809	IPI:IPI00101298	IPI:IPI00101298	Protein FAM18B2;Protein FAM18B;cDNA FLJ76353;Protein FAM18B2	FAM18B2;Nbla10383;FAM18B;CGI-148;NPD008;FAM18B2;Nbla10383	Isoform 1 of Protein FAM18B2;26 kDa protein;Protein FAM18B;hypothetical protein LOC201158 isoform 2	Q96ET8-1;Q96ET8;Q9NYZ1;A8K448;Q96ET8-2	0.965462	14.609	0.0675338	17.03	48.883						1	S	0.0675338	17.03	48.883	_(ac)M(ox)LQQDS(ph)NDDTEDVSLFDAEEETTNRPR_	6	3	1098.45	-0.54081	194370	0
642	1179	IPI:IPI00101968;IPI:IPI00396437;IPI:IPI00456925;IPI:IPI00910112	IPI:IPI00101968	IPI:IPI00101968	Drebrin-like protein;Drebrin-F;SH3 domain-containing protein 7;Cervical SH3P7;HPK1-interacting protein of 55 kDa;Cervical mucin-associated protein;Drebrin-like protein;Drebrin-F;SH3 domain-containing protein 7;Cervical SH3P7;HPK1-interacting protein of 55 kDa;Cervical mucin-associated protein;cDNA FLJ53677, highly similar to Drebrin-like protein;Drebrin-like protein;Drebrin-F;SH3 domain-containin…	DBNL;CMAP;SH3P7;PP5423;DBNL;CMAP;SH3P7;PP5423;DBNL;CMAP;SH3P7;PP5423	Isoform 3 of Drebrin-like protein;Isoform 2 of Drebrin-like protein;Isoform 1 of Drebrin-like protein;cDNA FLJ59450, highly similar to Drebrin-like protein	Q9UJU6-3;Q9UJU6;Q9UJU6-2;B4DXL9;Q9UJU6-1;B4DDU5;B4DEM2;B4DKZ4;B4DNX5;Q59FH4;B4DDD6;B4DUF9	0.999394	32.1735	4.75341e-09	32.37	135.43						1	S	4.75341e-09	32.37	135.43	_FQDVGPQAPVGS(ph)VYQK_	12	2	900.422	0.24168	135620	0
644	2785	IPI:IPI00102239	IPI:IPI00102239	IPI:IPI00102239	TBXA2R protein	TBXA2R	thromboxane A2 receptor isoform 2	Q05C92;Q0VAA9	0.999855	38.3747	0.00189962	35.01	104.45	0.999846	38.1195	0.00184922	31.82	107.32	1	S	0.00184922	31.82	107.32	_S(ph)LSLQPQLTQR_	1	2	675.842	0.59632	891920	383620
644	2785	IPI:IPI00102239	IPI:IPI00102239	IPI:IPI00102239	TBXA2R protein	TBXA2R	thromboxane A2 receptor isoform 2	Q05C92;Q0VAA9	0.885763	8.89557	0.00189962	35.01	104.45	0.874913	8.44878	0.00184922	31.82	107.32	1	S	0.00184922	31.82	107.32	_SLS(ph)LQPQLTQR_	3	2	675.842	-0.40303	2412400	271800
645	1426	IPI:IPI00433491;IPI:IPI00102329;IPI:IPI00876868;IPI:IPI00894292	IPI:IPI00433491	IPI:IPI00433491	Zinc transporter 6;Solute carrier family 30 member 6;Zinc transporter 6;Solute carrier family 30 member 6;Zinc transporter 6;Solute carrier family 30 member 6;cDNA FLJ39353 fis, clone PEBLM2002432, highly similar to Homo sapiens solute carrier family 30 (zinc transporter), member 6 (SLC30A6), mRNA;Solute carrier family 30 (Zinc transporter), member 6, isoform CRA_c;cDNA FLJ45816 fis, clone NT2RP7…	SLC30A6;ZNT6;SLC30A6;ZNT6;SLC30A6;ZNT6;SLC30A6;hCG_23082	Isoform 2 of Zinc transporter 6;Isoform 1 of Zinc transporter 6;Isoform 3 of Zinc transporter 6;Putative uncharacterized protein SLC30A6	Q6NXT4-2;Q6NXT4;Q6NXT4-1;Q6NXT4-3;B3KU87;B5MCR8	0.109954	-9.05288	4.47494e-05	25.01	87.287						1	S	4.47494e-05	25.01	87.287	_GTDDLNPVTSTPAKPS(ph)SPPPEFSFNTPGK_	16	3	1022.48	-0.83177	0	0
645	1426	IPI:IPI00433491;IPI:IPI00102329;IPI:IPI00876868;IPI:IPI00894292	IPI:IPI00433491	IPI:IPI00433491	Zinc transporter 6;Solute carrier family 30 member 6;Zinc transporter 6;Solute carrier family 30 member 6;Zinc transporter 6;Solute carrier family 30 member 6;cDNA FLJ39353 fis, clone PEBLM2002432, highly similar to Homo sapiens solute carrier family 30 (zinc transporter), member 6 (SLC30A6), mRNA;Solute carrier family 30 (Zinc transporter), member 6, isoform CRA_c;cDNA FLJ45816 fis, clone NT2RP7…	SLC30A6;ZNT6;SLC30A6;ZNT6;SLC30A6;ZNT6;SLC30A6;hCG_23082	Isoform 2 of Zinc transporter 6;Isoform 1 of Zinc transporter 6;Isoform 3 of Zinc transporter 6;Putative uncharacterized protein SLC30A6	Q6NXT4-2;Q6NXT4;Q6NXT4-1;Q6NXT4-3;B3KU87;B5MCR8	0.884098	9.05288	4.47494e-05	25.01	87.287						1	S	4.47494e-05	25.01	87.287	_GTDDLNPVTSTPAKPSS(ph)PPPEFSFNTPGK_	17	3	1022.48	-0.59289	302990	0
648	1987	IPI:IPI00102752;IPI:IPI00220717;IPI:IPI00220716	IPI:IPI00102752	IPI:IPI00102752	Putative RNA-binding protein 15;RNA-binding motif protein 15;One-twenty two protein 1;RNA binding motif protein 15 isoform L2;RBM15 protein;RNA binding motif protein 15 variant;Putative RNA-binding protein 15;RNA-binding motif protein 15;One-twenty two protein 1;RBM15 protein;RNA binding motif protein 15, isoform CRA_b;Putative RNA-binding protein 15;RNA-binding motif protein 15;One-twenty two pr…	RBM15;OTT;OTT1;RBM15;OTT;OTT1;hCG_1641908;RBM15;OTT;OTT1	Isoform 1 of Putative RNA-binding protein 15;Isoform 3 of Putative RNA-binding protein 15;Isoform 2 of Putative RNA-binding protein 15	Q96T37-1;Q96T37;A1A693;Q3ZB86;Q59EY1;Q96T37-3;Q3ZAU1;Q4V760;Q86VW9;Q96T37-2	1	66.682	0.02283	13.84	119.57	1	69.9985	0.122928	2.66	69.998	1	S	0.02283	13.84	119.57	_LLLERPS(ph)PIR_	7	2	637.355	0.14815	3704500	254310
649	2023	IPI:IPI00386862;IPI:IPI00329053;IPI:IPI00102875;IPI:IPI00555885	IPI:IPI00386862	IPI:IPI00386862	Zinc finger FYVE domain-containing protein 19;MLL partner containing FYVE domain;Zinc finger FYVE domain-containing protein 19;MLL partner containing FYVE domain;cDNA FLJ16329 fis, clone SYNOV2009172, highly similar to Zinc finger FYVE domain-containing protein 19;Zinc finger, FYVE domain containing 19, isoform CRA_e;Zinc finger FYVE domain-containing protein 19;MLL partner containing FYVE domain…	ZFYVE19;MPFYVE;ZFYVE19;MPFYVE;hCG_38968;ZFYVE19;MPFYVE	Isoform 1 of Zinc finger FYVE domain-containing protein 19;Isoform 2 of Zinc finger FYVE domain-containing protein 19;Isoform 3 of Zinc finger FYVE domain-containing protein 19;ZFYVE19 protein variant (Fragment)	Q96K21-1;Q96K21;Q96K21-2;B3KVB2;Q96K21-3;Q59G85	1	66.5311	1.6283e-08	44.32	129.85						1	S	1.6283e-08	44.32	129.85	_LPDS(ph)DDDEDEETAIQR_	4	2	964.376	-0.097105	299840	0
650	1591	IPI:IPI00102896;IPI:IPI00433806	IPI:IPI00102896	IPI:IPI00102896	Ras-related protein Rab-2B;RAB2B, member RAS oncogene family, isoform CRA_a;cDNA, FLJ96399, Homo sapiens RAB2B, member RAS oncogene family (RAB2B), mRNA;cDNA FLJ59988, highly similar to Ras-related protein Rab-2B;Putative uncharacterized protein DKFZp313C1541;RAB2B protein;cDNA FLJ55078, highly similar to Ras-related protein Rab-2B	RAB2B;hCG_41224;DKFZp313C1541;RAB2B	Ras-related protein Rab-2B;cDNA FLJ55078, highly similar to Ras-related protein Rab-2B	Q8WUD1;B2RD03;B4DUD4;Q5HYI5;Q6NZ33	0.98284	17.581	0.00826679	15.31	81.525						1	S	0.00826679	15.31	81.525	_IGPQQSISTSVGPSAS(ph)QR_	16	2	940.449	0.25822	216870	0
651	2566	IPI:IPI00290314;IPI:IPI00102997;IPI:IPI00902976	IPI:IPI00290314	IPI:IPI00290314	ATPase WRNIP1;Werner helicase-interacting protein 1;ATPase WRNIP1;Werner helicase-interacting protein 1;Werner helicase interacting protein 1, isoform CRA_c;cDNA, FLJ96531, Homo sapiens Werner helicase interacting protein 1 (WRNIP1),transcript variant 2, mRNA;cDNA FLJ37504 fis, clone BRAWH2017103, highly similar to ATPase WRNIP1	WRNIP1;WHIP;WRNIP1;WHIP;hCG_22881	Isoform 1 of ATPase WRNIP1;Isoform 2 of ATPase WRNIP1;cDNA FLJ37504 fis, clone BRAWH2017103, highly similar to ATPase WRNIP1	Q96S55-1;Q96S55;Q96S55-2;B2RDB0;B3KT25	0.992101	24.0004	0.0814464	12.77	84.359						1	S	0.0814464	12.77	84.359	_RLS(ph)ESSALK_	3	2	535.766	-0.2355	3272600	0
652	68	IPI:IPI00103090;IPI:IPI00154162	IPI:IPI00103090	IPI:IPI00103090	RNA polymerase-associated protein LEO1;Replicative senescence down-regulated leo1-like protein;cDNA FLJ60738, highly similar to RNA polymerase-associated protein LEO1;RNA polymerase-associated protein LEO1;Replicative senescence down-regulated leo1-like protein	LEO1;RDL;LEO1;RDL	Isoform 1 of RNA polymerase-associated protein LEO1;Isoform 2 of RNA polymerase-associated protein LEO1	Q8WVC0-1;Q8WVC0;B4DNM0;Q8WVC0-2	0.990008	19.9597	0.0308689	5.51	72.652						1	S	0.0308689	5.51	72.652	_(ac)ADMEDLFGSDADS(ph)EAER_	13	2	990.364	-0.33379	138250	0
652	1393	IPI:IPI00103090;IPI:IPI00154162	IPI:IPI00103090	IPI:IPI00103090	RNA polymerase-associated protein LEO1;Replicative senescence down-regulated leo1-like protein;cDNA FLJ60738, highly similar to RNA polymerase-associated protein LEO1;RNA polymerase-associated protein LEO1;Replicative senescence down-regulated leo1-like protein	LEO1;RDL;LEO1;RDL	Isoform 1 of RNA polymerase-associated protein LEO1;Isoform 2 of RNA polymerase-associated protein LEO1	Q8WVC0-1;Q8WVC0;B4DNM0;Q8WVC0-2	0	0				0.996469	24.505	0.0439455	25.13	85.265	1	S	0.0439455	25.13	85.265	_GSDS(ph)EDEVLR_	4	2	593.735	-0.27237	0	369450
653	336	IPI:IPI00103381;IPI:IPI00889750	IPI:IPI00103381	IPI:IPI00103381	Interactor protein for cytohesin exchange factors 1;Phosphoinositide-binding protein PIP3-E;Interactor protein for cytohesin exchange factors 1;Phosphoinositide-binding protein PIP3-E	IPCEF1;KIAA0403;IPCEF1;KIAA0403	Isoform 2 of Interactor protein for cytohesin exchange factors 1;Isoform 1 of Interactor protein for cytohesin exchange factors 1	Q8WWN9-2;Q8WWN9;Q8WWN9-1	0.999982	47.4327	0.000169934	31.36	111.06	0.99892	29.6642	0.0139672	28.81	83.862	1	S	0.000169934	31.36	111.06	_AS(ph)PAPDDTDDTPQELK_	2	2	890.37	0.65454	1313700	521380
654	1776	IPI:IPI00103483	IPI:IPI00103483	IPI:IPI00103483	Negative elongation factor B;Cofactor of BRCA1;Cofactor of BRCA1 (COBRA1);cDNA FLJ33737 fis, clone BRAWH2018526, highly similar to Negative elongation factor B	COBRA1;KIAA1182;NELFB;RP13-122B23.3;RP13-122B23.3-001	Negative elongation factor B	Q8WX92;A2BFA3	0.999937	42.0053	4.27471e-06	24.96	95.57						1	S	4.27471e-06	24.96	95.57	_KPS(ph)PAQAAETPALELPLPSVPAPAPL_	3	2	1321.7	-0.61806	1523400	0
656	2563	IPI:IPI00103742;IPI:IPI00103741;IPI:IPI00478191;IPI:IPI00167670;IPI:IPI00383250	IPI:IPI00103742	IPI:IPI00103742	Protein phosphatase Slingshot homolog 1;SSH-1L;hSSH-1L;Protein phosphatase Slingshot homolog 1;SSH-1L;hSSH-1L;Protein phosphatase Slingshot homolog 1;SSH-1L;hSSH-1L;Protein phosphatase Slingshot homolog 1;SSH-1L;hSSH-1L;Protein phosphatase Slingshot homolog 1;SSH-1L;hSSH-1L	SSH1;KIAA1298;SSH1L;SSH1;KIAA1298;SSH1L;SSH1;KIAA1298;SSH1L;SSH1;KIAA1298;SSH1L;SSH1;KIAA1298;SSH1L	Isoform 1 of Protein phosphatase Slingshot homolog 1;Isoform 3 of Protein phosphatase Slingshot homolog 1;Isoform 4 of Protein phosphatase Slingshot homolog 1;Isoform 5 of Protein phosphatase Slingshot homolog 1;Isoform 2 of Protein phosphatase Slingshot h	Q8WYL5-1;Q8WYL5;Q8WYL5-3;Q8WYL5-4;Q8WYL5-5;Q8WYL5-2	0.999729	36.4273	0.00363734	12.58	75.316						1	S	0.00363734	12.58	75.316	_RLS(ph)DPLLPSPEDETGSLVHLEDPER_	3	3	961.125	0.14317	499320	0
657	333;2514	IPI:IPI00103867;IPI:IPI00651650;IPI:IPI00290939	IPI:IPI00103867	IPI:IPI00103867	E3 ubiquitin-protein ligase rififylin;RING finger and FYVE-like domain-containing protein 1;FYVE-RING finger protein Sakura;Caspases-8 and -10-associated RING finger protein 2;Caspase regulator CARP2;RING finger protein 189;RING finger protein 34-like;E3 ubiquitin-protein ligase rififylin;RING finger and FYVE-like domain-containing protein 1;FYVE-RING finger protein Sakura;Caspases-8 and -10-asso…	RFFL;RNF189;RNF34L;RFFL;RNF189;RNF34L;RFFL;RNF189;RNF34L	Isoform 1 of E3 ubiquitin-protein ligase rififylin;Isoform 2 of E3 ubiquitin-protein ligase rififylin;Isoform 3 of E3 ubiquitin-protein ligase rififylin	Q8WZ73-1;Q8WZ73;Q8WZ73-2;Q8WZ73-3	0.989639	19.8094	1.51113e-06	49.44	115.29	0.0884654	-9.3628	0.000471972	29.31	95.477	1	S	1.51113e-06	49.44	115.29	_RAS(ph)LSDLTDLEDIEGLTVR_	3	2	1092.03	-0.071803	531310	0
657	333;2514	IPI:IPI00103867;IPI:IPI00651650;IPI:IPI00290939	IPI:IPI00103867	IPI:IPI00103867	E3 ubiquitin-protein ligase rififylin;RING finger and FYVE-like domain-containing protein 1;FYVE-RING finger protein Sakura;Caspases-8 and -10-associated RING finger protein 2;Caspase regulator CARP2;RING finger protein 189;RING finger protein 34-like;E3 ubiquitin-protein ligase rififylin;RING finger and FYVE-like domain-containing protein 1;FYVE-RING finger protein Sakura;Caspases-8 and -10-asso…	RFFL;RNF189;RNF34L;RFFL;RNF189;RNF34L;RFFL;RNF189;RNF34L	Isoform 1 of E3 ubiquitin-protein ligase rififylin;Isoform 2 of E3 ubiquitin-protein ligase rififylin;Isoform 3 of E3 ubiquitin-protein ligase rififylin	Q8WZ73-1;Q8WZ73;Q8WZ73-2;Q8WZ73-3	0.985064	21.2025	1.51113e-06	49.44	115.29	0.844818	10.3695	0.000471972	29.31	95.477	1	S	1.51113e-06	49.44	115.29	_ASLS(ph)DLTDLEDIEGLTVR_	4	2	1013.98	0.11385	244130	102330
658	308	IPI:IPI00104050	IPI:IPI00104050	IPI:IPI00104050	Thyroid hormone receptor-associated protein 3;Thyroid hormone receptor-associated protein complex 150 kDa component;THRAP3 protein	THRAP3;TRAP150	Thyroid hormone receptor-associated protein 3	Q9Y2W1;Q05D20;Q6P0P7;Q6PJV4;Q7Z5U1	0.999694	35.1384	0.0439455	26.23	85.265	0.996049	24.0157	0.05208	38.11	81.297	1	S	0.0241225	27.49	97.068	_ASAVSELS(ph)PR_	8	2	548.755	-0.25133	5873200	377180
658	1194;1195	IPI:IPI00104050	IPI:IPI00104050	IPI:IPI00104050	Thyroid hormone receptor-associated protein 3;Thyroid hormone receptor-associated protein complex 150 kDa component;THRAP3 protein	THRAP3;TRAP150	Thyroid hormone receptor-associated protein 3	Q9Y2W1;Q05D20;Q6P0P7;Q6PJV4;Q7Z5U1	0.99586	23.8117	1.31616e-07	47.24	125.74						1	S	7.13097e-10	40.55	136.02	_FSGEEGEIEDDES(ph)GTENR_	13	2	1040.39	0.4807	1375100	0
658	1396	IPI:IPI00104050	IPI:IPI00104050	IPI:IPI00104050	Thyroid hormone receptor-associated protein 3;Thyroid hormone receptor-associated protein complex 150 kDa component;THRAP3 protein	THRAP3;TRAP150	Thyroid hormone receptor-associated protein 3	Q9Y2W1;Q05D20;Q6P0P7;Q6PJV4;Q7Z5U1	0.996632	27.7221	0.106546	21.97	69.598						1	S	0.106546	21.97	69.598	_GSFS(ph)DTGLGDGK_	4	2	610.745	-0.1158	617400	0
658	1473	IPI:IPI00104050	IPI:IPI00104050	IPI:IPI00104050	Thyroid hormone receptor-associated protein 3;Thyroid hormone receptor-associated protein complex 150 kDa component;THRAP3 protein	THRAP3;TRAP150	Thyroid hormone receptor-associated protein 3	Q9Y2W1;Q05D20;Q6P0P7;Q6PJV4;Q7Z5U1	1	69.8246	0.103632	15.95	69.825						1	S	0.103632	15.95	69.825	_HGLAHDEMKS(ph)PR_	10	3	486.55	-0.078492	1115600	0
658	1791;2276	IPI:IPI00104050	IPI:IPI00104050	IPI:IPI00104050	Thyroid hormone receptor-associated protein 3;Thyroid hormone receptor-associated protein complex 150 kDa component;THRAP3 protein	THRAP3;TRAP150	Thyroid hormone receptor-associated protein 3	Q9Y2W1;Q05D20;Q6P0P7;Q6PJV4;Q7Z5U1	1	72.2335	0.123036	13.05	72.234						1	S	0.0777911	19.28	88.734	_NKKS(ph)PEIHR_	4	2	594.798	-0.012927	680620	0
658	2158	IPI:IPI00104050	IPI:IPI00104050	IPI:IPI00104050	Thyroid hormone receptor-associated protein 3;Thyroid hormone receptor-associated protein complex 150 kDa component;THRAP3 protein	THRAP3;TRAP150	Thyroid hormone receptor-associated protein 3	Q9Y2W1;Q05D20;Q6P0P7;Q6PJV4;Q7Z5U1	1	128.382	1.54593e-05	36.68	155.73						1	S	1.54593e-05	36.68	155.73	_MDS(ph)FDEDLAR_	3	2	639.739	-0.42218	2032200	0
659	297	IPI:IPI00105598	IPI:IPI00105598	IPI:IPI00105598	26S proteasome non-ATPase regulatory subunit 11;26S proteasome regulatory subunit S9;26S proteasome regulatory subunit p44.5;cDNA FLJ76114, highly similar to Homo sapiens proteasome (prosome, macropain) 26S subunit, non-ATPase, 11 (PSMD11), mRNA;Proteasome (Prosome, macropain) 26S subunit, non-ATPase, 11, isoform CRA_a;cDNA FLJ58882, highly similar to 26S proteasome non-ATPase regulatory subunit …	PSMD11;hCG_28139	Proteasome 26S non-ATPase subunit 11 variant (Fragment)	O00231;A8K3I7;B4DTS5;Q53FT5	0.999766	36.3535	0.123036	22.04	72.234						1	S	0.123036	22.04	72.234	_AQS(ph)LLSTDR_	3	2	535.748	-0.11402	627150	0
660	1219	IPI:IPI00107104	IPI:IPI00107104	IPI:IPI00107104	UPF0368 protein Cxorf26;HSPC245	CXorf26	UPF0368 protein Cxorf26	Q9BVG4;Q9P0N4	1	72.607	0.0530266	30.21	72.607	1	72.607	0.0530266	46.91	72.607	1	S	0.0530266	46.91	72.607	_GADS(ph)GEEKEEGINR_	4	2	785.823	-0.6779	6195400	2999800
661	1	IPI:IPI00107282;IPI:IPI00107484	IPI:IPI00107282	IPI:IPI00107282	PHD finger protein 10;XAP135;PHD finger protein 10 isoform a variant;PHD finger protein 10;XAP135	PHF10;PHF10	PHD finger protein 10 isoform a;PHD finger protein 10 isoform b	Q8WUB8-1;Q8WUB8;Q53HG8;Q8WUB8-2	1	76.8267	0.0410243	23.77	76.827						1	S	0.0410243	23.77	76.827	_(ac)AAAAGPGAALS(ph)PR_	11	2	616.295	0.29147	140640	0
662	2413	IPI:IPI00748577;IPI:IPI00107312;IPI:IPI00748085;IPI:IPI00218923;IPI:IPI00549961;IPI:IPI00910320;IPI:IPI00796771;IPI:IPI00796123	IPI:IPI00748577	IPI:IPI00748577	Solute carrier family 26 member 6;Pendrin-like protein 1;SLC26A6a anion exchanger;Solute carrier family 26, member 6, isoform CRA_b;Solute carrier family 26 member 6;Pendrin-like protein 1;Solute carrier family 26, member 6;Putative anion transporter 1;Solute carrier family 26, member 6, isoform CRA_d;cDNA FLJ53405, highly similar to Solute carrier family 26 member 6;cDNA FLJ31675 fis, clone NT2R…	SLC26A6;SLC26A6;hCG_1999608;SLC26A6;SLC26A6;hCG_1999608;DKFZp586E1422	85 kDa protein;Isoform 1 of Solute carrier family 26 member 6;solute carrier family 26, member 6 isoform 2;Isoform 2 of Solute carrier family 26 member 6;solute carrier family 26, member 6 isoform 4;cDNA FLJ53405, highly similar to Solute carrier family 26	Q9BXS9-1;Q9BXS9;Q548A7;Q9BXS9-2;Q86YZ4;Q9NQU1;B4DMZ1;Q96MZ1;Q9Y3Y1	0.972758	18.5379	1	2.47	40.002						1	S	0.0148701	32.29	87.323	_PVPDS(ph)PVSVTR_	5	2	617.297	0.12649	730600	0
663	2333	IPI:IPI00140301	IPI:IPI00140301	IPI:IPI00140301	Glycerol-3-phosphate acyltransferase 3;1-acylglycerol-3-phosphate O-acyltransferase 9;Lysophosphatidic acid acyltransferase theta;Acyl-CoA:glycerol-3-phosphate acyltransferase 3;Lung cancer metastasis-associated protein 1;MAG-1	AGPAT9;GPAT3;MAG1;HMFN0839;UNQ2753/PRO6492	1-acyl-sn-glycerol-3-phosphate acyltransferase theta	Q53EU6	0.999882	39.2978	0.058233	43.17	72.138						1	S	0.058233	43.17	72.138	_NSAS(ph)VGIIQR_	4	2	562.777	-0.80816	0	0
664	2367;3220	IPI:IPI00140420;IPI:IPI00910438	IPI:IPI00140420	IPI:IPI00140420	Staphylococcal nuclease domain-containing protein 1;p100 co-activator;100 kDa coactivator;EBNA2 coactivator p100;Tudor domain-containing protein 11;cDNA, FLJ92620, highly similar to Homo sapiens staphylococcal nuclease domain containing 1 (SND1),mRNA;cDNA FLJ39264 fis, clone OCBBF2009603, highly similar to Staphylococcal nuclease domain-containing protein 1;EBNA-2 co-activator variant;cDNA FLJ545…	SND1;TDRD11	Staphylococcal nuclease domain-containing protein 1;cDNA FLJ54574, highly similar to Staphylococcal nuclease domain-containing protein 1	Q7KZF4;B2R5U1;B3KU67;Q59FF0;B4E299;Q86UF7	0.996789	25.5152	0.0911041	15.37	67.726	0.98147	17.9535	0.929436	15.19	39.625	1	S	0.0911041	15.37	67.726	_PAS(ph)PATETVPAFSER_	3	2	820.372	0.26987	438420	315490
665	191	IPI:IPI00144293;IPI:IPI00376222	IPI:IPI00144293	IPI:IPI00144293	YTH domain-containing protein 1;Putative splicing factor YT521;YTH domain-containing protein 1;Putative splicing factor YT521	YTHDC1;KIAA1966;YT521;YTHDC1;KIAA1966;YT521	Isoform 1 of YTH domain-containing protein 1;Isoform 2 of YTH domain-containing protein 1	Q96MU7-1;Q96MU7;Q96MU7-2	0.999941	42.3097	0.325874	17.49	58.981						1	S	0.0426179	14.87	74.127	_AKS(ph)PTPDGSER_	3	2	612.766	-1.2995	611870	0
665	1318	IPI:IPI00144293;IPI:IPI00376222	IPI:IPI00144293	IPI:IPI00144293	YTH domain-containing protein 1;Putative splicing factor YT521;YTH domain-containing protein 1;Putative splicing factor YT521	YTHDC1;KIAA1966;YT521;YTHDC1;KIAA1966;YT521	Isoform 1 of YTH domain-containing protein 1;Isoform 2 of YTH domain-containing protein 1	Q96MU7-1;Q96MU7;Q96MU7-2	1	121.684	0.0785644	21.07	121.68	1	79.4536	0.0877988	11.39	79.454	1	S	0.0785644	21.07	121.68	_GIS(ph)PIVFDR_	3	2	542.265	0.27732	3610900	111540
666	3030	IPI:IPI00514275;IPI:IPI00145805;IPI:IPI00218905;IPI:IPI00218901;IPI:IPI00218906;IPI:IPI00218902;IPI:IPI00218904;IPI:IPI00218907	IPI:IPI00514275	IPI:IPI00514275	TRAF2 and NCK-interacting protein kinase;TRAF2 and NCK-interacting protein kinase;TRAF2 and NCK interacting kinase;TRAF2 and NCK interacting kinase, isoform CRA_g;TRAF2 and NCK-interacting protein kinase;TRAF2 and NCK-interacting protein kinase;TRAF2 and NCK-interacting protein kinase;TRAF2 and NCK-interacting protein kinase;TRAF2 and NCK-interacting protein kinase;cDNA FLJ77112, highly similar t…	TNIK;KIAA0551;TNIK;KIAA0551;hCG_1811556;TNIK;KIAA0551;TNIK;KIAA0551;TNIK;KIAA0551;TNIK;KIAA0551;TNIK;KIAA0551;hCG_1811556;TNIK;KIAA0551;AD 2	Isoform 4 of TRAF2 and NCK-interacting protein kinase;Isoform 1 of TRAF2 and NCK-interacting protein kinase;Isoform 6 of TRAF2 and NCK-interacting protein kinase;Isoform 2 of TRAF2 and NCK-interacting protein kinase;Isoform 7 of TRAF2 and NCK-interacting p	Q9UKE5-4;Q9UKE5;Q9UKE5-1;A7E2A3;Q9UKE5-6;Q9UKE5-2;Q9UKE5-7;Q9UKE5-3;Q9UKE5-5;A8K4U1;Q9UKE5-8;Q7Z4L4;Q9Y6Z1	0.635707	2.41828	0.075133	29.72	76.035	0.999766	36.3506	0.0569468	29.43	79.597	1	S	0.046039	27.9	84.244	_TTSIS(ph)PALAR_	5	2	548.774	0.018514	382550	82014
667	2592	IPI:IPI00149375;IPI:IPI00798104	IPI:IPI00149375	IPI:IPI00149375	UPF0518 protein FAM160A2;FTS and Hook-interacting protein;UPF0518 protein FAM160A2;FTS and Hook-interacting protein	FAM160A2;C11orf56;KIAA1759;FAM160A2;C11orf56;KIAA1759	Isoform 2 of UPF0518 protein FAM160A2;Isoform 1 of UPF0518 protein FAM160A2	Q8N612-2;Q8N612;Q8N612-1	1	60.7599	0.290556	5.6	60.76						1	S	0.0950234	13.01	72.138	_RPS(ph)LGELLLR_	3	2	617.339	0.29645	137720	0
668	670	IPI:IPI00216047;IPI:IPI00150057	IPI:IPI00216047	IPI:IPI00216047	SWI/SNF complex subunit SMARCC2;SWI/SNF-related matrix-associated actin-dependent regulator of chromatin subfamily C member 2;SWI/SNF complex 170 kDa subunit;BRG1-associated factor 170;SWI/SNF complex subunit SMARCC2;SWI/SNF-related matrix-associated actin-dependent regulator of chromatin subfamily C member 2;SWI/SNF complex 170 kDa subunit;BRG1-associated factor 170;cDNA FLJ55615, highly similar…	SMARCC2;BAF170;SMARCC2;BAF170	Isoform 1 of SWI/SNF complex subunit SMARCC2;Isoform 2 of SWI/SNF complex subunit SMARCC2	Q8TAQ2-1;Q8TAQ2;Q8TAQ2-2;B4DF22	1	70.2471	0.000854226	21.34	96.229	0.999994	52.3244	0.0294113	1.63	71.153	1	S	2.36779e-07	18.79	122.69	_DMDEPS(ph)PVPNVEEVTLPK_	6	2	1038.47	-0.084925	2413800	470160
669	704	IPI:IPI00410039;IPI:IPI00152093;IPI:IPI00410040;IPI:IPI00396937;IPI:IPI00410043;IPI:IPI00855705;IPI:IPI00397558;IPI:IPI00789923	IPI:IPI00410039	IPI:IPI00410039	Periphilin-1;Gastric cancer antigen Ga50;Periphilin-1;Gastric cancer antigen Ga50;Periphilin-1;Gastric cancer antigen Ga50;Periphilin-1;Gastric cancer antigen Ga50;Putative uncharacterized protein PPHLN1;Periphilin-1;Gastric cancer antigen Ga50;Periphilin-1;Gastric cancer antigen Ga50	PPHLN1;HSPC206;HSPC232;PPHLN1;HSPC206;HSPC232;PPHLN1;HSPC206;HSPC232;PPHLN1;HSPC206;HSPC232;PPHLN1;PPHLN1;HSPC206;HSPC232;PPHLN1;HSPC206;HSPC232	Isoform 1 of Periphilin-1;Isoform 3 of Periphilin-1;Isoform 2 of Periphilin-1;Isoform 8 of Periphilin-1;Putative uncharacterized protein PPHLN1;Isoform 6 of Periphilin-1;Isoform 5 of Periphilin-1;17 kDa protein	Q8NEY8-1;Q8NEY8;Q8NEY8-3;Q8NEY8-2;Q8NEY8-8;B5MDD4;Q8NEY8-6;Q8NEY8-5	0.995241	23.204	0.898536	2.9	41.876						1	S	0.0249953	18.88	81.548	_DNTFFRES(ph)PVGR_	8	2	752.833	0.17077	448840	0
671	1027	IPI:IPI00152377	IPI:IPI00152377	IPI:IPI00152377	Dolichyl-diphosphooligosaccharide--protein glycosyltransferase subunit STT3B;Source of immunodominant MHC-associated peptides homolog	STT3B;SIMP	Dolichyl-diphosphooligosaccharide--protein glycosyltransferase subunit STT3B	Q8TCJ2	0.862757	7.98398	0.000340954	52.76	109.29	0.5	0	0.00109555	41.96	103.7	1	S	0.000340954	52.76	109.29	_ENPPVEDSS(ph)DEDDKR_	9	3	604.57	-0.71851	3455600	963860
672	375	IPI:IPI00168378;IPI:IPI00384329;IPI:IPI00152391	IPI:IPI00168378	IPI:IPI00168378	Myotubularin-related protein 14;HCV NS5A-transactivated protein 4 splice variant A-binding protein 1;Myotubularin-related protein 14;HCV NS5A-transactivated protein 4 splice variant A-binding protein 1;Myotubularin-related protein 14;HCV NS5A-transactivated protein 4 splice variant A-binding protein 1	MTMR14;C3orf29;MTMR14;C3orf29;MTMR14;C3orf29	Isoform 1 of Myotubularin-related protein 14;Isoform 2 of Myotubularin-related protein 14;Isoform 3 of Myotubularin-related protein 14	Q8NCE2-1;Q8NCE2;Q8NCE2-2;Q8NCE2-3	0.977411	16.3619	0.0105196	19.75	77.597						1	S	0.0105196	19.75	77.597	_AVAPS(ph)PSGAIGGLLEQFAR_	5	2	960.983	0.18685	79254	0
673	325	IPI:IPI00152503;IPI:IPI00549221	IPI:IPI00152503	IPI:IPI00152503	Protein deltex-3-like;B-lymphoma- and BAL-associated protein;Rhysin-2;Deltex 3-like (Drosophila);cDNA FLJ43096 fis, clone CTONG1000467, highly similar to Protein deltex 3-like protein;Rhysin 2	DTX3L;BBAP;hCG_1779994	Protein deltex-3-like;Rhysin 2	Q8TDB6;B3KWH6;Q53ZZ3;Q5MJP7	1	68.5263	0.00143605	22.36	99.139	0.99998	47.0374	0.139331	8.93	65.305	1	S	0.00143605	22.36	99.139	_(ac)ASHLRPPS(ph)PLLVR_	8	3	522.284	-0.0072097	939040	331930
674	1539	IPI:IPI00152510;IPI:IPI00879999;IPI:IPI00031637	IPI:IPI00152510	IPI:IPI00152510	ATP-dependent RNA helicase DDX54;DEAD box protein 54;ATP-dependent RNA helicase DP97;DEAD box RNA helicase 97 kDa	DDX54	DEAD (Asp-Glu-Ala-Asp) box polypeptide 54 isoform 1;ATP-dependent RNA helicase DDX54;DDX54 protein	Q8TDD1;Q9BQ57	1	72.3548	0.000675792	21.2	104.2						1	S	2.30284e-05	26.61	116.05	_IDDRDS(ph)DEEGASDR_	6	2	830.31	0.13838	648080	0
675	1978	IPI:IPI00152853;IPI:IPI00735653;IPI:IPI00738765;IPI:IPI00445330;IPI:IPI00871662	IPI:IPI00152853	IPI:IPI00152853	Phostensin;Protein phosphatase 1 F-actin cytoskeleton-targeting subunit;cDNA FLJ44194 fis, clone THYMU2040975, weakly similar to PTB-ASSOCIATED SPLICING FACTOR;Putative uncharacterized protein ENSP00000373068;KIAA1949	KIAA1949;HKMT1098;KIAA1949;DASS-182C6.8-001	Isoform 1 of Phostensin;68 kDa protein;68 kDa protein;cDNA FLJ44194 fis, clone THYMU2040975, weakly similar to PTB-ASSOCIATED SPLICING FACTOR;Putative uncharacterized protein ENSP00000373068	Q6NYC8-1;Q6NYC8;Q6ZTV1;A8MSV9;B1AZZ6	1	54.8118	0.072522	19.44	54.812						1	S	0.00248898	19.01	78.505	_LLES(ph)PGVEAGEGEAEKEEAGAQGR_	4	3	831.71	-0.17302	2347900	0
677	1282	IPI:IPI00375190;IPI:IPI00152931;IPI:IPI00375189;IPI:IPI00220743	IPI:IPI00375190	IPI:IPI00375190	Hermansky-Pudlak syndrome 4 protein;Light-ear protein homolog;Hermansky-Pudlak syndrome 4 protein;Light-ear protein homolog;Hermansky-Pudlak syndrome 4, isoform CRA_b;cDNA FLJ77277, highly similar to Homo sapiens Hermansky-Pudlak syndrome 4 (HPS4), transcript variant 1, mRNA;BK1048E9.4 protein;Hermansky-Pudlak syndrome 4;Hermansky-Pudlak syndrome 4 protein;Light-ear protein homolog;cDNA FLJ38087 …	HPS4;KIAA1667;HPS4;KIAA1667;hCG_41138;bK1048E9.4;HPS4;KIAA1667;HPS4;KIAA1667	Isoform 4 of Hermansky-Pudlak syndrome 4 protein;Isoform 1 of Hermansky-Pudlak syndrome 4 protein;Isoform 3 of Hermansky-Pudlak syndrome 4 protein;Isoform 2 of Hermansky-Pudlak syndrome 4 protein	Q9NQG7-4;Q9NQG7;Q9NQG7-1;A8K2E6;Q6ICH6;Q6P1K3;Q9NQG7-3;B1AHQ4;B3KTD7;Q9NQG7-2	0.909865	10.4692	0.050167	18.77	71.379						1	S	0.050167	18.77	71.379	_GEVLGLSSS(ph)LGK_	9	2	613.805	-0.9628	0	0
678	2080	IPI:IPI00154515;IPI:IPI00910561	IPI:IPI00154515	IPI:IPI00154515	Smad nuclear-interacting protein 1;Smad nuclear interacting protein 1;cDNA, FLJ96650, Homo sapiens Smad nuclear interacting protein (SNIP1), mRNA;cDNA FLJ51792, highly similar to Smad nuclear-interacting protein 1;cDNA FLJ57162, highly similar to Smad nuclear-interacting protein 1;cDNA FLJ57163, moderately similar to Smad nuclear-interacting protein 1	SNIP1;RP3-423B22.3-001;hCG_25684	Smad nuclear-interacting protein 1;cDNA FLJ57163, moderately similar to Smad nuclear-interacting protein 1	Q8TAD8;B1AK66;B4DDK7;B4DUU3;B4DLV6	1	75.2127	0.0653705	7.69	75.213	1	49.418	0.634067	7.07	49.418	1	S	0.0653705	7.69	75.213	_LS(ph)PEVAPPAHR_	2	2	627.306	-0.10933	2455400	379380
679	3222	IPI:IPI00642934;IPI:IPI00217789;IPI:IPI00154565;IPI:IPI00514174	IPI:IPI00642934	IPI:IPI00642934	Synaptotagmin-like 1;Synaptotagmin-like protein 1;Exophilin-7;Protein JFC1;Synaptotagmin-like protein 1;Exophilin-7;Protein JFC1;cDNA FLJ75170, highly similar to Homo sapiens synaptotagmin-like 1, mRNA;Synaptotagmin-like 1	SYTL1;RP11-4K3__A.6-006;SYTL1;SLP1;SB146;SYTL1;SLP1;SB146;SYTL1;RP11-4K3__A.6-007	Synaptotagmin-like 1;Isoform 1 of Synaptotagmin-like protein 1;Isoform 2 of Synaptotagmin-like protein 1;Synaptotagmin-like 1	Q5SSD0;Q8IYJ3-1;Q8IYJ3;Q8IYJ3-2;A8KAH3;Q5SSD1	0.999997	55.5909	0.0207308	12.75	85.064	0.999936	41.9584	0.513926	15.1	52.716	1	S	0.0207308	12.75	85.064	_VPPS(ph)PDDLPSR_	4	2	630.287	0.29225	334230	171710
680	3217	IPI:IPI00154910	IPI:IPI00154910	IPI:IPI00154910	Ubiquitin-associated and SH3 domain-containing protein B;Suppressor of T-cell receptor signaling 1;Cbl-interacting protein p70	UBASH3B;KIAA1959;STS1	Ubiquitin associated and SH3 domain-containing protein B	Q8TF42	1	75.3106	0.108018	24.21	75.311	1	59.2052	0.347957	19.61	59.205	1	S	0.0800443	26.08	86.113	_VNS(ph)QPGPQK_	3	2	517.737	0.28081	7288900	4222800
681	1740	IPI:IPI00154975	IPI:IPI00154975	IPI:IPI00154975	DnaJ homolog subfamily C member 9;DnaJ protein SB73;cDNA FLJ36843 fis, clone ASTRO2012552, highly similar to DnaJ homolog subfamily C member 9;DnaJ (Hsp40) homolog, subfamily C, member 9;HCG2024613, isoform CRA_a	DNAJC9;hCG_2024613	DnaJ homolog subfamily C member 9	Q8WXX5;B2RMW6	1	69.4234	0.108795	23.5	69.423	1	117.399	8.91112e-05	28.32	117.4	1	S	8.91112e-05	28.32	117.4	_KIS(ph)LEDIQAFEK_	3	2	750.871	0.77189	245390	99997
682	2331	IPI:IPI00306325;IPI:IPI00844079;IPI:IPI00645319;IPI:IPI00155168;IPI:IPI00647613;IPI:IPI00873319	IPI:IPI00306325	IPI:IPI00306325	Protein tyrosine phosphatase, receptor type, C;Protein tyrosine phosphatase, receptor type, C, isoform CRA_d;Leukocyte common antigen;T200;cDNA FLJ53186, highly similar to Leukocyte common antigen (EC 3.1.3.48);Protein tyrosine phosphatase, receptor type, C;PTPRC protein;CD45;Protein tyrosine phosphatase, receptor type, C;Leukocyte common antigen;T200;Protein tyrosine phosphatase, receptor type, …	PTPRC;RP11-553K8.4-001;hCG_1811178;PTPRC;CD45;PTPRC;RP11-553K8.4-006;PTPRC;RP11-553K8.4-002;PTPRC;CD45;RP11-553K8.4-011;PTPRC;RP11-553K8.4-003	Protein tyrosine phosphatase, receptor type, C;Isoform 1 of Leukocyte common antigen;protein tyrosine phosphatase, receptor type, C isoform 3 precursor;Protein tyrosine phosphatase, receptor type, C;Isoform 2 of Leukocyte common antigen;cDNA FLJ61519, high	B1ALS2;P08575-1;P08575;B4DSZ5;Q5T9M4;Q6PJK7;Q6QIQ5;B1ALS3;P08575-2;A8K7W6;Q5T9M0;Q6QIN1;Q6QIN9;B4E0V3;Q5T9M5;Q6Q1P2;Q6QIR3;Q8TD79;Q9H3X6	0.999599	33.9663	0.00852209	23.91	88.948						1	S	0.00852209	23.91	88.948	_NRNS(ph)NVIPYDYNR_	4	2	852.878	0.087684	311130	0
684	1421	IPI:IPI00155729;IPI:IPI00641893	IPI:IPI00155729	IPI:IPI00155729	Plexin-B3;cDNA FLJ76953, highly similar to Homo sapiens plexin B3 (PLXNB3), mRNA	PLXNB3;KIAA1206;PLXN6	Plexin-B3;Protein	Q9ULL4;A8K920	0.937634	11.8495	0.0476508	28	77.923						1	S	0.00873135	39.27	91.9	_GSTIS(ph)QSLAQR_	5	2	614.29	0.48468	645970	0
685	367	IPI:IPI00156649	IPI:IPI00156649	IPI:IPI00156649	Docking protein 3;Downstream of tyrosine kinase 3	DOK3	Isoform 1 of Docking protein 3	Q7L591-1;Q7L591						0.778258	8.46796	0.369043	14.58	54.066	1	S	0.0528831	24.77	72.643	_ATS(ph)LPSLDTPGELR_	3	2	768.869	0.29874	0	13094000
685	2182	IPI:IPI00156649	IPI:IPI00156649	IPI:IPI00156649	Docking protein 3;Downstream of tyrosine kinase 3	DOK3	Isoform 1 of Docking protein 3	Q7L591-1;Q7L591	1	77.7016	8.48339e-07	22.51	95.205						1	S	8.48339e-07	22.51	95.205	_M(ox)HLAEPGPQS(ph)LPLLLGPEPNDLASGLYASVCK_	10	3	1157.56	0.014753	440050	0
686	3163	IPI:IPI00156793;IPI:IPI00794652	IPI:IPI00156793	IPI:IPI00156793	DNA repair protein complementing XP-C cells;Xeroderma pigmentosum group C-complementing protein;p125;cDNA FLJ76216, highly similar to Homo sapiens xeroderma pigmentosum, complementation group C (XPC), mRNA;cDNA FLJ54356, highly similar to DNA-repair protein complementing XP-C cells	XPC;XPCC	DNA repair protein complementing XP-C cells;cDNA FLJ54356, highly similar to DNA-repair protein complementing XP-C cells	Q01831;A8K146;B4DIP3	1	71.6136	0.058343	17.62	71.614						1	S	2.30284e-05	23.95	116.05	_VIKDEALS(ph)DGDDLR_	8	2	813.375	-0.55342	824420	0
687	2372	IPI:IPI00303868;IPI:IPI00157144	IPI:IPI00303868	IPI:IPI00303868	Glycogen [starch] synthase, muscle;cDNA FLJ76881, highly similar to Homo sapiens glycogen synthase 1 (muscle) (GYS1), mRNA;Glycogen synthase 1 (Muscle) variant;GYS1 protein;Glycogen synthase 1 (Muscle), isoform CRA_a	GYS1;GYS;GYS1;hCG_1749411	Glycogen [starch] synthase, muscle;Glycogen synthase 1 (Muscle), isoform CRA_a	P13807;A8K6K7;Q53ER0;Q9BTT9	0.904105	12.7545	0.00328003	41.48	94.302	0.994013	25.2121	0.000147955	42.83	107.66	1	S	9.167e-05	40.11	121.62	_PASVPPS(ph)PSLSR_	7	2	637.811	0.52179	1091300	665860
688	2564	IPI:IPI00157757;IPI:IPI00647681;IPI:IPI00441963;IPI:IPI00386301	IPI:IPI00157757	IPI:IPI00157757	NEDD9-interacting protein with calponin homology and LIM domains;Molecule interacting with CasL protein 1;NEDD9-interacting protein with calponin homology and LIM domains;Molecule interacting with CasL protein 1;Microtubule associated monoxygenase, calponin and LIM domain containing 1;FLJ00407 protein;NEDD9-interacting protein with calponin homology and LIM domains;Molecule interacting with CasL …	MICAL1;MICAL;NICAL;MICAL1;MICAL;NICAL;RP5-919F19.1-006;MICAL1;FLJ00407;MICAL1;MICAL;NICAL	Isoform 1 of NEDD9-interacting protein with calponin homology and LIM domains;Isoform 2 of NEDD9-interacting protein with calponin homology and LIM domains;FLJ00407 protein (Fragment);Isoform 3 of NEDD9-interacting protein with calponin homology and LIM do	Q8TDZ2-1;Q8TDZ2;Q8TDZ2-2;Q5TED7;Q6ZMJ8;Q8TDZ2-3	0.99967	34.8095	0.376382	18.25	54.416	0.998649	28.6876	1	8.07	34.721	1	S	0.108221	35.28	68.016	_RLS(ph)ELALGTGAQG_	3	2	676.832	-2.2537	376650	100220
688	2797	IPI:IPI00157757;IPI:IPI00647681;IPI:IPI00441963;IPI:IPI00643917;IPI:IPI00654737	IPI:IPI00157757	IPI:IPI00157757	NEDD9-interacting protein with calponin homology and LIM domains;Molecule interacting with CasL protein 1;NEDD9-interacting protein with calponin homology and LIM domains;Molecule interacting with CasL protein 1;Microtubule associated monoxygenase, calponin and LIM domain containing 1;FLJ00407 protein;Microtubule associated monoxygenase, calponin and LIM domain containing 1	MICAL1;MICAL;NICAL;MICAL1;MICAL;NICAL;RP5-919F19.1-006;MICAL1;FLJ00407;MICAL1;RP5-919F19.1-002	Isoform 1 of NEDD9-interacting protein with calponin homology and LIM domains;Isoform 2 of NEDD9-interacting protein with calponin homology and LIM domains;FLJ00407 protein (Fragment);MICAL1 protein;Microtubule associated monoxygenase, calponin and LIM dom	Q8TDZ2-1;Q8TDZ2;Q8TDZ2-2;Q5TED7;Q6ZMJ8;Q49AK5;Q5TED9	0.787216	9.24907	0.0257187	15.15	62.362						1	S	0.0257187	15.15	62.362	_SMAHSPGPVS(ph)QASPGTSSAVLFLSK_	10	3	841.736	-0.4414	557200	0
689	607	IPI:IPI00913939;IPI:IPI00162549;IPI:IPI00472430;IPI:IPI00220747;IPI:IPI00873254;IPI:IPI00398959	IPI:IPI00913939	IPI:IPI00913939	Sp110 nuclear body protein;Transcriptional coactivator Sp110;Speckled 110 kDa;Interferon-induced protein 41/75;Sp110 nuclear body protein;Transcriptional coactivator Sp110;Speckled 110 kDa;Interferon-induced protein 41/75;Sp110 nuclear body protein;Transcriptional coactivator Sp110;Speckled 110 kDa;Interferon-induced protein 41/75;cDNA FLJ59766, highly similar to Sp110 nuclear body protein;Sp110 …	SP110;SP110;SP110;SP110;SP110;SP110	Isoform 6 of Sp110 nuclear body protein;Isoform 1 of Sp110 nuclear body protein;Isoform 3 of Sp110 nuclear body protein;Isoform 5 of Sp110 nuclear body protein;SP110 protein;Isoform 2 of Sp110 nuclear body protein	Q9HB58-6;Q9HB58;Q9HB58-1;Q9HB58-3;B4DVI4;Q9HB58-5;Q2I9M2;Q2I9M3;Q6PJR6;Q9HB58-2;Q2I9L9;Q2I9M0;Q2I9M1	0.98831	19.2708	2.16679e-05	35.44	103.44	0.960097	14.5861	0.191102	5.37	51.726	1	S	2.16679e-05	35.44	103.44	_DKEDPQEM(ox)PHS(ph)PLGSMPEIR_	11	3	797.012	-0.55347	2066100	93010
689	607	IPI:IPI00913939;IPI:IPI00162549;IPI:IPI00472430;IPI:IPI00220747;IPI:IPI00873254;IPI:IPI00398959	IPI:IPI00913939	IPI:IPI00913939	Sp110 nuclear body protein;Transcriptional coactivator Sp110;Speckled 110 kDa;Interferon-induced protein 41/75;Sp110 nuclear body protein;Transcriptional coactivator Sp110;Speckled 110 kDa;Interferon-induced protein 41/75;Sp110 nuclear body protein;Transcriptional coactivator Sp110;Speckled 110 kDa;Interferon-induced protein 41/75;cDNA FLJ59766, highly similar to Sp110 nuclear body protein;Sp110 …	SP110;SP110;SP110;SP110;SP110;SP110	Isoform 6 of Sp110 nuclear body protein;Isoform 1 of Sp110 nuclear body protein;Isoform 3 of Sp110 nuclear body protein;Isoform 5 of Sp110 nuclear body protein;SP110 protein;Isoform 2 of Sp110 nuclear body protein	Q9HB58-6;Q9HB58;Q9HB58-1;Q9HB58-3;B4DVI4;Q9HB58-5;Q2I9M2;Q2I9M3;Q6PJR6;Q9HB58-2;Q2I9L9;Q2I9M0;Q2I9M1	0.0805582	-10.5741	2.16679e-05	35.44	103.44	0.86223	7.96468	0.191102	5.37	51.726	1	S	2.16679e-05	35.44	103.44	_DKEDPQEMPHSPLGS(ph)MPEIR_	15	3	791.68	0.060278	0	90311
689	3266	IPI:IPI00913939;IPI:IPI00162549;IPI:IPI00472430;IPI:IPI00220747;IPI:IPI00873254;IPI:IPI00398959;IPI:IPI00220746	IPI:IPI00913939	IPI:IPI00913939	Sp110 nuclear body protein;Transcriptional coactivator Sp110;Speckled 110 kDa;Interferon-induced protein 41/75;Sp110 nuclear body protein;Transcriptional coactivator Sp110;Speckled 110 kDa;Interferon-induced protein 41/75;Sp110 nuclear body protein;Transcriptional coactivator Sp110;Speckled 110 kDa;Interferon-induced protein 41/75;cDNA FLJ59766, highly similar to Sp110 nuclear body protein;Sp110 …	SP110;SP110;SP110;SP110;SP110;SP110;SP110	Isoform 6 of Sp110 nuclear body protein;Isoform 1 of Sp110 nuclear body protein;Isoform 3 of Sp110 nuclear body protein;Isoform 5 of Sp110 nuclear body protein;SP110 protein;Isoform 2 of Sp110 nuclear body protein;Isoform 4 of Sp110 nuclear body protein	Q9HB58-6;Q9HB58;Q9HB58-1;Q9HB58-3;B4DVI4;Q9HB58-5;Q2I9M2;Q2I9M3;Q6PJR6;Q9HB58-2;Q2I9L9;Q2I9M0;Q2I9M1;Q9HB58-4						0.997561	26.1179	0.804661	2.49	42.21	1	S	0.0123287	29.7	87.149	_VTQGAAS(ph)PGHGIQEK_	7	2	780.364	-0.5148	0	379020
692	613	IPI:IPI00163505;IPI:IPI00215801;IPI:IPI00746554;IPI:IPI00647282;IPI:IPI00644764;IPI:IPI00513959;IPI:IPI00514831	IPI:IPI00163505	IPI:IPI00163505	RNA-binding protein 39;RNA-binding motif protein 39;RNA-binding region-containing protein 2;Hepatocellular carcinoma protein 1;Splicing factor HCC1;RBM39 protein;cDNA FLJ59214, highly similar to RNA-binding region-containing protein 2;RNA binding motif protein 39;RNA-binding region (RNP1, RRM) containing 2, isoform CRA_a;cDNA FLJ44170 fis, clone THYMU2035319, highly similar to RNA-binding region-…	RBM39;HCC1;RNPC2;hCG_38221;DKFZp781C0423;DKFZp686C17209;DKFZp781I1140;RBM39;HCC1;RNPC2;RBM39;RP11-353C18.2-020;RBM39;RP11-353C18.2-018;RBM39;RP11-353C18.2-035;RBM39;RP11-353C18.2-015	Isoform 1 of RNA-binding protein 39;Isoform 2 of RNA-binding protein 39;48 kDa protein;RNA binding motif protein 39;RNA binding motif protein 39;RNA binding motif protein 39;RNA binding motif protein 39	Q14498-1;Q14498;A2RRD3;B0BLV3;B3KWX7;B4DLM0;B4E1M7;Q68DD9;Q6MZY7;Q7Z3L0;Q14498-2;B4DRA0;Q5QP23;Q5QP22;Q5QP20;Q5QP21	0.999999	62.3369	0.0102608	26.36	83.397	0.999987	48.6909	0.10461	3.54	62.408	1	S	0.0102608	26.36	83.397	_DKS(ph)PVREPIDNLTPEER_	3	3	692.332	-0.58887	18827000	3184200
692	1588	IPI:IPI00163505;IPI:IPI00215801;IPI:IPI00746554;IPI:IPI00647282;IPI:IPI00644764	IPI:IPI00163505	IPI:IPI00163505	RNA-binding protein 39;RNA-binding motif protein 39;RNA-binding region-containing protein 2;Hepatocellular carcinoma protein 1;Splicing factor HCC1;RBM39 protein;cDNA FLJ59214, highly similar to RNA-binding region-containing protein 2;RNA binding motif protein 39;RNA-binding region (RNP1, RRM) containing 2, isoform CRA_a;cDNA FLJ44170 fis, clone THYMU2035319, highly similar to RNA-binding region-…	RBM39;HCC1;RNPC2;hCG_38221;DKFZp781C0423;DKFZp686C17209;DKFZp781I1140;RBM39;HCC1;RNPC2;RBM39;RP11-353C18.2-020;RBM39;RP11-353C18.2-018	Isoform 1 of RNA-binding protein 39;Isoform 2 of RNA-binding protein 39;48 kDa protein;RNA binding motif protein 39;RNA binding motif protein 39	Q14498-1;Q14498;A2RRD3;B0BLV3;B3KWX7;B4DLM0;B4E1M7;Q68DD9;Q6MZY7;Q7Z3L0;Q14498-2;B4DRA0;Q5QP23;Q5QP22	1	44.6108	0.850745	13.51	44.611	1	39.2183	1	6.97	39.218	1	S	0.0461349	17.07	103.41	_IGLPHS(ph)IK_	6	2	472.752	0.88118	1272900	44327
693	3037	IPI:IPI00163849;IPI:IPI00646339;IPI:IPI00645613;IPI:IPI00647324	IPI:IPI00163849	IPI:IPI00163849	Epidermal growth factor receptor substrate 15-like 1;Eps15-related protein;cDNA FLJ77869;cDNA FLJ60624, highly similar to Epidermal growth factor receptor substrate 15-like 1;cDNA FLJ56111, highly similar to Epidermal growth factor receptor substrate 15-like 1;EPS15L1 protein;cDNA FLJ14104 fis, clone MAMMA1001198, highly similar to Epidermal growth factor receptor substrate 15-like 1;Epidermal gr…	EPS15L1;EPS15R;EPS15L1;hCG_36964;DKFZp586A0524;EPS15L1	cDNA FLJ60624, highly similar to Epidermal growth factor receptor substrate 15-like 1;Epidermal growth factor receptor pathway substrate 15-like 1, isoform CRA_a;EPS15L1 protein;50 kDa protein	Q9UBC2;A8K5P4;B4DKA3;B4DME4;A2RRF3;B4DQX5;Q69YZ4;A5PKY0;A5PL29	1	93.792	0.00250204	20.79	94.616	0.999999	58.937	0.136483	9.29	60.255	1	S	0.00250204	20.79	94.616	_TVFPGAVPVLPAS(ph)PPPK_	13	3	585.314	0.69627	1623100	928630
694	3185	IPI:IPI00888316;IPI:IPI00888647;IPI:IPI00164150	IPI:IPI00888316	IPI:IPI00888316	Ras-related protein Rab-44	RAB44	similar to FLJ43093 protein;hypothetical protein LOC401258;Ras-related protein Rab-44	Q7Z6P3	1	82.048	5.26112e-22	39.13	148.72						1	S	5.26112e-22	39.13	148.72	_VLIPLEDGPPPPANS(ph)PPPQAPAGSSK_	15	3	871.77	0.27567	903700	0
695	352	IPI:IPI00164672;IPI:IPI00871439;IPI:IPI00795655;IPI:IPI00795165	IPI:IPI00164672	IPI:IPI00164672	mRNA-decapping enzyme 1A;Transcription factor SMIF;Smad4-interacting transcriptional co-activator;Putative uncharacterized protein Nbla00360;cDNA FLJ53884, highly similar to mRNA decapping enzyme 1A (EC 3.-.-.-)	DCP1A;SMIF;Nbla00360	63 kDa protein;mRNA-decapping enzyme 1A;cDNA FLJ53884, highly similar to mRNA decapping enzyme 1A;14 kDa protein	Q9NPI6;Q3LIB4;B4DHN9	0.981463	18.5594	0.101213	29.35	64.439						1	S	0.101213	29.35	64.439	_ASSPS(ph)PLTIGTPESQR_	5	2	854.401	0.12764	281020	0
697	25	IPI:IPI00815713;IPI:IPI00815944;IPI:IPI00815731;IPI:IPI00914061;IPI:IPI00165041;IPI:IPI00298696;IPI:IPI00913922;IPI:IPI00555853;IPI:IPI00909120	IPI:IPI00815713	IPI:IPI00815713	Treacle protein;Treacher Collins syndrome protein;Treacle protein;Treacher Collins syndrome protein;Treacle protein;Treacher Collins syndrome protein;cDNA FLJ57828, highly similar to Treacle protein;cDNA FLJ57346, highly similar to Homo sapiens Treacher Collins-Franceschetti syndrome 1 (TCOF1), transcript variant 1, mRNA;TCOF1 protein;Treacle protein;Treacher Collins syndrome protein;TCOF1 protei…	TCOF1;TCOF1;TCOF1;TCOF1;TCOF1;DKFZp434G1035;TCOF1	Isoform 4 of Treacle protein;Isoform 3 of Treacle protein;Isoform 1 of Treacle protein;Treacher Collins-Franceschetti syndrome 1 isoform e;Treacher Collins-Franceschetti syndrome 1 isoform a;Isoform 2 of Treacle protein;Treacher Collins-Franceschetti syndr	Q13428-4;Q13428;Q13428-3;Q13428-1;B4DRA2;B4E111;A0JLU0;Q13428-2;Q59FZ2;Q9UFD4;Q13428-5;B4DLB1	1	104.209	0.00196522	25.07	104.21	1	87.3226	0.0148701	21.18	87.323	1	S	0.00127192	29.38	130.77	_AALAPAKES(ph)PR_	9	2	595.8	-0.70597	2457000	755570
697	35	IPI:IPI00815713;IPI:IPI00815944;IPI:IPI00815731;IPI:IPI00914061;IPI:IPI00165041;IPI:IPI00298696;IPI:IPI00913922;IPI:IPI00555853	IPI:IPI00815713	IPI:IPI00815713	Treacle protein;Treacher Collins syndrome protein;Treacle protein;Treacher Collins syndrome protein;Treacle protein;Treacher Collins syndrome protein;cDNA FLJ57828, highly similar to Treacle protein;cDNA FLJ57346, highly similar to Homo sapiens Treacher Collins-Franceschetti syndrome 1 (TCOF1), transcript variant 1, mRNA;TCOF1 protein;Treacle protein;Treacher Collins syndrome protein;TCOF1 protei…	TCOF1;TCOF1;TCOF1;TCOF1;TCOF1;DKFZp434G1035;TCOF1	Isoform 4 of Treacle protein;Isoform 3 of Treacle protein;Isoform 1 of Treacle protein;Treacher Collins-Franceschetti syndrome 1 isoform e;Treacher Collins-Franceschetti syndrome 1 isoform a;Isoform 2 of Treacle protein;Treacher Collins-Franceschetti syndr	Q13428-4;Q13428;Q13428-3;Q13428-1;B4DRA2;B4E111;A0JLU0;Q13428-2;Q59FZ2;Q9UFD4;Q13428-5	0.999997	55.8189	0.0518361	19.01	77.282	0.999997	55.4282	0.126215	20.33	69.198	1	S	0.0532053	34.62	89.142	_AASAPAKES(ph)PR_	9	2	582.774	-2.0558	2882200	655400
697	1755	IPI:IPI00815713;IPI:IPI00815944;IPI:IPI00815731;IPI:IPI00914061;IPI:IPI00165041;IPI:IPI00298696;IPI:IPI00913922	IPI:IPI00815713	IPI:IPI00815713	Treacle protein;Treacher Collins syndrome protein;Treacle protein;Treacher Collins syndrome protein;Treacle protein;Treacher Collins syndrome protein;cDNA FLJ57828, highly similar to Treacle protein;cDNA FLJ57346, highly similar to Homo sapiens Treacher Collins-Franceschetti syndrome 1 (TCOF1), transcript variant 1, mRNA;TCOF1 protein;Treacle protein;Treacher Collins syndrome protein;TCOF1 protei…	TCOF1;TCOF1;TCOF1;TCOF1;TCOF1;DKFZp434G1035	Isoform 4 of Treacle protein;Isoform 3 of Treacle protein;Isoform 1 of Treacle protein;Treacher Collins-Franceschetti syndrome 1 isoform e;Treacher Collins-Franceschetti syndrome 1 isoform a;Isoform 2 of Treacle protein;Treacher Collins-Franceschetti syndr	Q13428-4;Q13428;Q13428-3;Q13428-1;B4DRA2;B4E111;A0JLU0;Q13428-2;Q59FZ2;Q9UFD4	1	93.2623	0.0297911	15.98	93.262	1	94.2618	0.0281917	33.47	94.262	1	S	0.018768	37.59	107.66	_KLS(ph)GDQPAAR_	3	2	561.769	0.04142	15038000	2620300
697	1908	IPI:IPI00815713;IPI:IPI00815944;IPI:IPI00815731;IPI:IPI00914061;IPI:IPI00165041;IPI:IPI00298696;IPI:IPI00913922	IPI:IPI00815713	IPI:IPI00815713	Treacle protein;Treacher Collins syndrome protein;Treacle protein;Treacher Collins syndrome protein;Treacle protein;Treacher Collins syndrome protein;cDNA FLJ57828, highly similar to Treacle protein;cDNA FLJ57346, highly similar to Homo sapiens Treacher Collins-Franceschetti syndrome 1 (TCOF1), transcript variant 1, mRNA;TCOF1 protein;Treacle protein;Treacher Collins syndrome protein;TCOF1 protei…	TCOF1;TCOF1;TCOF1;TCOF1;TCOF1;DKFZp434G1035	Isoform 4 of Treacle protein;Isoform 3 of Treacle protein;Isoform 1 of Treacle protein;Treacher Collins-Franceschetti syndrome 1 isoform e;Treacher Collins-Franceschetti syndrome 1 isoform a;Isoform 2 of Treacle protein;Treacher Collins-Franceschetti syndr	Q13428-4;Q13428;Q13428-3;Q13428-1;B4DRA2;B4E111;A0JLU0;Q13428-2;Q59FZ2;Q9UFD4	0.900132	9.54879	0.0948885	21.72	67.334	0.896074	9.35619	0.505684	23.21	48.981	1	S	0.0305997	20.18	77.662	_LGAGEGGEASVS(ph)PEK_	12	2	734.322	-0.48719	1694800	595730
703	2113	IPI:IPI00166009;IPI:IPI00739880;IPI:IPI00737083;IPI:IPI00908626	IPI:IPI00166009	IPI:IPI00166009	Lysine-specific demethylase 2A;JmjC domain-containing histone demethylation protein 1A;[Histone-H3]-lysine-36 demethylase 1A;F-box/LRR-repeat protein 11;F-box and leucine-rich repeat protein 11;F-box protein FBL7;F-box protein Lilina;CXXC-type zinc finger protein 8;Lysine-specific demethylase 2A;JmjC domain-containing histone demethylation protein 1A;[Histone-H3]-lysine-36 demethylase 1A;F-box/LR…	KDM2A;CXXC8;FBL7;FBXL11;JHDM1A;KIAA1004;KDM2A;CXXC8;FBL7;FBXL11;JHDM1A;KIAA1004;KDM2A;CXXC8;FBL7;FBXL11;JHDM1A;KIAA1004	Isoform 1 of JmjC domain-containing histone demethylation protein 1A;Isoform 2 of JmjC domain-containing histone demethylation protein 1A;Isoform 3 of JmjC domain-containing histone demethylation protein 1A;cDNA FLJ51294, highly similar to JmjC domain-cont	Q9Y2K7-1;Q9Y2K7;Q9Y2K7-2;Q9Y2K7-3;B4DSG1	0.999115	30.7935	0.148882	10.46	59.418						1	S	0.136483	12.24	60.255	_LTPVRPAAAS(ph)PIVSGAR_	10	3	581.649	0.028014	537750	0
706	1388;2243	IPI:IPI00166528;IPI:IPI00455500;IPI:IPI00868848	IPI:IPI00166528	IPI:IPI00166528	Rapamycin-insensitive companion of mTOR;mAVO3;Rapamycin-insensitive companion of mTOR;mAVO3;Rapamycin-insensitive companion of mTOR;mAVO3;RICTOR protein	RICTOR;KIAA1999;RICTOR;KIAA1999;RICTOR;KIAA1999	Isoform 3 of Rapamycin-insensitive companion of mTOR;Isoform 1 of Rapamycin-insensitive companion of mTOR;Isoform 2 of Rapamycin-insensitive companion of mTOR	Q6R327-3;Q6R327;Q6R327-1;B2RNX0;Q6R327-2;Q8N6M7	1	93.358	0.000884447	25.74	103.55						1	S	0.000884447	25.74	103.55	_NDS(ph)GEENVPLDLTR_	3	2	819.854	-0.34191	342260	0
707	1439	IPI:IPI00166680;IPI:IPI00479498	IPI:IPI00166680	IPI:IPI00166680	Misshapen-like kinase 1;Mitogen-activated protein kinase kinase kinase kinase 6;MAPK/ERK kinase kinase kinase 6;GCK family kinase MiNK;Misshapen/NIK-related kinase;Misshapen/NIK-related kinase isoform 2 variant;Misshapen/NIKs-related kinase isoform beta	MINK1;MAP4K6;MINK;MINK	Isoform 3 of Misshapen-like kinase 1;misshapen/NIK-related kinase isoform 4	Q8N4C8-1;Q8N4C8;Q59FL0;Q5U8Z0	0.837685	7.12824	0.0997939	4.58	48.216						1	S	0.0997939	4.58	48.216	_GTPKPPGPPAQPPGPPNAS(ph)SNPDLR_	19	3	842.743	0.37981	168840	0
710	2143	IPI:IPI00167811;IPI:IPI00376945	IPI:IPI00167811	IPI:IPI00167811	Tandem C2 domains nuclear protein;Membrane targeting tandem C2 domain-containing protein 1;Tandem C2 protein in nucleus;Tandem C2 domains nuclear protein;Membrane targeting tandem C2 domain-containing protein 1;Tandem C2 protein in nucleus	TC2N;C14orf47;MTAC2D1;TC2N;C14orf47;MTAC2D1	Isoform 1 of Tandem C2 domains nuclear protein;Isoform 2 of Tandem C2 domains nuclear protein	Q8N9U0-1;Q8N9U0;Q8N9U0-2	0.998618	28.588	0.0630388	27.78	100.82						1	S	0.0630388	27.78	100.82	_LYGS(ph)VCDLR_	4	2	581.752	0.32708	234330	0
710	2746	IPI:IPI00167811;IPI:IPI00376945	IPI:IPI00167811	IPI:IPI00167811	Tandem C2 domains nuclear protein;Membrane targeting tandem C2 domain-containing protein 1;Tandem C2 protein in nucleus;Tandem C2 domains nuclear protein;Membrane targeting tandem C2 domain-containing protein 1;Tandem C2 protein in nucleus	TC2N;C14orf47;MTAC2D1;TC2N;C14orf47;MTAC2D1	Isoform 1 of Tandem C2 domains nuclear protein;Isoform 2 of Tandem C2 domains nuclear protein	Q8N9U0-1;Q8N9U0;Q8N9U0-2	0.999967	44.7483	0.000147955	41.96	107.66	0.999723	35.5814	0.00147904	35.92	96.492	1	S	9.167e-05	38.89	121.62	_S(ph)LDTITLSGDER_	1	2	693.811	0.19806	943210	126730
710	2746	IPI:IPI00167811;IPI:IPI00376945	IPI:IPI00167811	IPI:IPI00167811	Tandem C2 domains nuclear protein;Membrane targeting tandem C2 domain-containing protein 1;Tandem C2 protein in nucleus;Tandem C2 domains nuclear protein;Membrane targeting tandem C2 domain-containing protein 1;Tandem C2 protein in nucleus	TC2N;C14orf47;MTAC2D1;TC2N;C14orf47;MTAC2D1	Isoform 1 of Tandem C2 domains nuclear protein;Isoform 2 of Tandem C2 domains nuclear protein	Q8N9U0-1;Q8N9U0;Q8N9U0-2	0.955924	13.3623	0.000147955	41.96	107.66	0.663492	2.95001	0.00147904	35.92	96.492	1	S	9.167e-05	38.89	121.62	_SLDTITLS(ph)GDER_	8	2	693.811	-0.45253	1216700	239130
711	183	IPI:IPI00910363;IPI:IPI00843958;IPI:IPI00852659;IPI:IPI00167909;IPI:IPI00843902	IPI:IPI00910363	IPI:IPI00910363	cDNA FLJ56458, highly similar to Homo sapiens echinoderm microtubule associated protein like 3 (EML3), mRNA;Echinoderm microtubule-associated protein-like 3;Echinoderm microtubule-associated protein-like 3;Echinoderm microtubule-associated protein-like 3	EML3;EML3;EML3	cDNA FLJ56458, highly similar to Homo sapiens echinoderm microtubule associated protein like 3 (EML3), mRNA;Isoform 2 of Echinoderm microtubule-associated protein-like 3;95 kDa protein;Isoform 1 of Echinoderm microtubule-associated protein-like 3;Isoform 3	B4DL97;Q32P44-2;Q32P44;Q32P44-1;Q32P44-3	0.963347	14.1967	0.0157244	58.97	128.38						1	S	0.0157244	58.97	128.38	_AIS(ph)SANLLVR_	3	2	562.297	0.19804	1227800	0
713	1188	IPI:IPI00168008;IPI:IPI00016152;IPI:IPI00788225;IPI:IPI00644685;IPI:IPI00549492	IPI:IPI00168008	IPI:IPI00168008	TSC22 domain family protein 3;Glucocorticoid-induced leucine zipper protein;Delta sleep-inducing peptide immunoreactor;DSIP-immunoreactive peptide;TSC-22-like protein;cDNA, FLJ92096, highly similar to Homo sapiens delta sleep inducing peptide, immunoreactor (DSIPI), mRNA;cDNA FLJ52937, highly similar to Homo sapiens TSC22 domain family, member 3 (TSC22D3), transcript variant 1, mRNA;TSC22 domain …	TSC22D3;DSIPI;GILZ;RP13-364K23.1-004;hCG_20763;TSC22D3;DSIPI;GILZ;RP13-364K23.1-001;TSC22D3;DSIPI;GILZ;TSC22D3;RP13-364K23.1-003;TSC22D3;RP13-364K23.1-002	Isoform 2 of TSC22 domain family protein 3;Isoform 1 of TSC22 domain family protein 3;Isoform 3 of TSC22 domain family protein 3;TSC22 domain family, member 3;TSC22 domain family, member 3 isoform 3	Q99576-3;Q99576;B2R4H9;B4DU81;Q5JRI9;Q99576-1;B3KXT7;Q5JRJ1;Q99576-4;Q5JRJ0;Q5JRJ2	0.998291	28.0077	0.0295765	13.01	58.83	0.910784	10.5571	0.754022	1.27	31.115	1	S	0.0295765	13.01	58.83	_FQSCLSPEEPAPES(ph)PQVPEAPGGSAV_	14	2	1374.1	0.12308	1584100	211030
713	2432	IPI:IPI00168008	IPI:IPI00168008	IPI:IPI00168008	TSC22 domain family protein 3;Glucocorticoid-induced leucine zipper protein;Delta sleep-inducing peptide immunoreactor;DSIP-immunoreactive peptide;TSC-22-like protein;cDNA, FLJ92096, highly similar to Homo sapiens delta sleep inducing peptide, immunoreactor (DSIPI), mRNA;cDNA FLJ52937, highly similar to Homo sapiens TSC22 domain family, member 3 (TSC22D3), transcript variant 1, mRNA;TSC22 domain …	TSC22D3;DSIPI;GILZ;RP13-364K23.1-004;hCG_20763	Isoform 2 of TSC22 domain family protein 3	Q99576-3;Q99576;B2R4H9;B4DU81;Q5JRI9	1	67.0348	0.191524	24.77	67.035	1	55.4411	0.441234	14.75	55.441	1	S	0.123036	29.66	72.234	_QDS(ph)LEPVLR_	3	2	568.771	-0.43653	1570000	74241
714	1392;2542;2601	IPI:IPI00168036;IPI:IPI00291738	IPI:IPI00168036	IPI:IPI00168036	Transmembrane protein 40;cDNA FLJ55821, highly similar to Homo sapiens transmembrane protein 40 (TMEM40), mRNA;Transmembrane protein 40	TMEM40;TMEM40	cDNA FLJ55821, highly similar to Homo sapiens transmembrane protein 40 (TMEM40), mRNA;Isoform 2 of Transmembrane protein 40	Q8WWA1-1;Q8WWA1;B4DXI0;Q8WWA1-2	0.999998	56.1826	7.33229e-11	66.48	137.95	0.999999	60.4685	6.32447e-07	31.65	125.97	1	S	7.33229e-11	66.48	137.95	_RGS(ph)DPASGEVEASQLR_	3	2	869.891	0.64694	141080000	63840000
714	1392;2542;2601	IPI:IPI00168036;IPI:IPI00291738	IPI:IPI00168036	IPI:IPI00168036	Transmembrane protein 40;cDNA FLJ55821, highly similar to Homo sapiens transmembrane protein 40 (TMEM40), mRNA;Transmembrane protein 40	TMEM40;TMEM40	cDNA FLJ55821, highly similar to Homo sapiens transmembrane protein 40 (TMEM40), mRNA;Isoform 2 of Transmembrane protein 40	Q8WWA1-1;Q8WWA1;B4DXI0;Q8WWA1-2	0.995809	23.7589	7.33229e-11	66.48	137.95	0.8826	8.76118	6.32447e-07	31.65	125.97	1	S	7.33229e-11	66.48	137.95	_RGSDPAS(ph)GEVEASQLR_	7	3	580.263	-0.29443	20787000	15956000
715	900	IPI:IPI00420014;IPI:IPI00168235	IPI:IPI00420014	IPI:IPI00420014	U5 small nuclear ribonucleoprotein 200 kDa helicase;U5 snRNP-specific 200 kDa protein;Activating signal cointegrator 1 complex subunit 3-like 1;BRR2 homolog;SNRNP200 protein;cDNA FLJ56901, highly similar to U5 small nuclear ribonucleoprotein 200 kDa helicase (EC 3.6.1.-);cDNA FLJ55548, highly similar to U5 small nuclear ribonucleoprotein 200 kDa helicase (EC 3.6.1.-);cDNA FLJ13778 fis, clone PLAC…	SNRNP200;ASCC3L1;HELIC2;KIAA0788;SNRNP200;ASCC3L1;HELIC2;KIAA0788	Isoform 1 of U5 small nuclear ribonucleoprotein 200 kDa helicase;Isoform 2 of U5 small nuclear ribonucleoprotein 200 kDa helicase	O75643-1;O75643;A2RRQ7;A4FU77;B4E0P5;B4E150;Q5ZF01;Q7L5W4;Q9H8B9;Q9P172;Q9UNV9;O75643-2	1	168.827	2.97576e-19	47.84	168.83	1	123.625	1.04592e-06	25.44	123.63	1	S	2.97576e-19	47.84	168.83	_EEAS(ph)DDDMEGDEAVVR_	4	2	923.838	0.19128	5003600	65567
716	2828	IPI:IPI00410259;IPI:IPI00657763;IPI:IPI00168459	IPI:IPI00410259	IPI:IPI00410259	Pleckstrin homology-like domain family B member 2;Protein LL5-beta;PHLDB2 protein;Pleckstrin homology-like domain, family B, member 2, isoform CRA_a;Pleckstrin homology-like domain family B member 2;Protein LL5-beta;cDNA FLJ60406, highly similar to Pleckstrin homology-like domain family B member 2;Pleckstrin homology-like domain family B member 2;Protein LL5-beta;Putative uncharacterized protein …	PHLDB2;LL5B;hCG_2036872;PHLDB2;LL5B;PHLDB2;LL5B;DKFZp313N0632;DKFZp434G227	Isoform 1 of Pleckstrin homology-like domain family B member 2;Isoform 3 of Pleckstrin homology-like domain family B member 2;Isoform 2 of Pleckstrin homology-like domain family B member 2	Q86SQ0-1;Q86SQ0;A5PKZ3;Q86SQ0-3;B4DL46;Q86SQ0-2;Q658P8;Q659D2;Q8NEI7	0.999929	44.3521	0.493332	1.48	49.35	0.999986	48.9161	0.0830712	7.27	68.557	1	S	0.0830712	7.27	68.557	_S(ph)PNPLLTFSVKTHDR_	1	2	896.443	0.24531	261830	223920
720	214	IPI:IPI00169383;IPI:IPI00908661;IPI:IPI00910974	IPI:IPI00169383	IPI:IPI00169383	Phosphoglycerate kinase 1;Primer recognition protein 2;Cell migration-inducing gene 10 protein;Phosphoglycerate kinase;Phosphoglycerate kinase;Phosphoglycerate kinase	PGK1;PGKA;MIG10;OK/SW-cl.110;hCG_20034	Phosphoglycerate kinase 1;cDNA FLJ53125, highly similar to Phosphoglycerate kinase 1;cDNA FLJ61438, moderately similar to Phosphoglycerate kinase 1	P00558;A8K4W6;B4DHM5;B4E1H9;B4DWQ3	1	72.6522	0.00090251	25.83	100.88	1	79.659	0.0144538	4.23	79.659	1	S	0.00090251	25.83	100.88	_ALES(ph)PERPFLAILGGAK_	4	2	924.985	0.17236	3663300	3317700
721	1247	IPI:IPI00170596	IPI:IPI00170596	IPI:IPI00170596	Paired amphipathic helix protein Sin3a;Transcriptional corepressor Sin3a;Histone deacetylase complex subunit Sin3a;cDNA FLJ90319 fis, clone NT2RP2001538, highly similar to Paired amphipathic helix protein Sin3a	SIN3A	Paired amphipathic helix protein Sin3a	Q96ST3;B2RNS5;B3KQE3	1	86.3381	0.000265341	32.92	87.083						1	S	0.000265341	32.92	87.083	_GDLS(ph)DVEEEEEEEMDVDEATGAVK_	4	2	1353.03	0.55455	203740	0
723	2902	IPI:IPI00170744	IPI:IPI00170744	IPI:IPI00170744	ETS-related transcription factor Elf-4;E74-like factor 4;Myeloid Elf-1-like factor	ELF4;ELFR;MEF	ETS-related transcription factor Elf-4	Q99607	0.831544	9.12339	0.0104054	27.11	87.639	0.468925	0	0.0417202	18.78	76.679	1	S	0.0104054	27.11	87.639	_STS(ph)PVTDPSIPIR_	3	2	725.353	0.29173	1268100	0
724	3087	IPI:IPI00170867	IPI:IPI00170867	IPI:IPI00170867	Death domain-associated protein 6;Daxx;hDaxx;Fas death domain-associated protein;ETS1-associated protein 1;cDNA FLJ77778, highly similar to Homo sapiens death-associated protein 6 (DAXX), mRNA;cDNA, FLJ93506, highly similar to Homo sapiens death-associated protein 6 (DAXX), mRNA;cDNA FLJ55943, highly similar to Death domain-associated protein 6;cDNA FLJ50943, highly similar to Death domain-associ…	DAXX;BING2;DAP6;DADB-159G18.9-001;DAMC-227D19.15-001;DAQB-126H3.2-001;XXbac-BCX165D10.3-001;XXbac-BPG185D15.6-001;hCG_17515	cDNA FLJ55943, highly similar to Death domain-associated protein 6	Q9UER7-1;Q9UER7;A8K822;B2R7M0;B4E1C1;B4E1I3;Q53F85;Q5STK9	0.859413	7.87612	0.104179	29.9	58.098						1	S	0.104179	29.9	58.098	_VDS(ph)PSHGLVTSSLCIPSPAR_	3	2	1080.51	-0.54468	154110	0
726	913	IPI:IPI00170935	IPI:IPI00170935	IPI:IPI00170935	Leucine-rich repeat-containing protein 47	LRRC47;KIAA1185	Leucine-rich repeat-containing protein 47	Q8N1G4	0.756837	7.94136	9.64153e-36	47.96	176.4	0.452604	0	0.0156591	17.8	62.709	1	S	9.64153e-36	47.96	176.4	_EEGSLS(ph)DTEADAVSGQLPDPTTNPSAGK_	6	3	951.749	0.15184	395870	0
727	2186	IPI:IPI00902832;IPI:IPI00218245;IPI:IPI00170979	IPI:IPI00902832	IPI:IPI00902832	Ena/VASP-like protein;Ena/vasodilator-stimulated phosphoprotein-like;Ena/VASP-like protein;Ena/vasodilator-stimulated phosphoprotein-like;cDNA FLJ61429, highly similar to Ena/VASP-like protein;EVL protein	EVL;RNB6;EVL;RNB6	48 kDa protein;Isoform 1 of Ena/VASP-like protein;Isoform 2 of Ena/VASP-like protein	Q9UI08-2;Q9UI08;Q9UI08-1;A8K105;B4DW58;Q499Z9	1	66.4975	8.11173e-22	38.34	164.65						1	S	8.11173e-22	38.34	164.65	_MKPAGS(ph)VNDMALDAFDLDR_	6	3	715.983	-0.35301	280020	0
727	2810	IPI:IPI00902832;IPI:IPI00218245;IPI:IPI00170979	IPI:IPI00902832	IPI:IPI00902832	Ena/VASP-like protein;Ena/vasodilator-stimulated phosphoprotein-like;Ena/VASP-like protein;Ena/vasodilator-stimulated phosphoprotein-like;cDNA FLJ61429, highly similar to Ena/VASP-like protein;EVL protein	EVL;RNB6;EVL;RNB6	48 kDa protein;Isoform 1 of Ena/VASP-like protein;Isoform 2 of Ena/VASP-like protein	Q9UI08-2;Q9UI08;Q9UI08-1;A8K105;B4DW58;Q499Z9	0.0967589	-9.70113	0.0056438	19.12	93.649	0.921994	10.7264	0.152664	11.28	63.216	1	S	0.000339562	18.29	107.57	_S(ph)NSVEKPVSSILSR_	1	2	791.895	-0.14332	0	186250
727	2810	IPI:IPI00902832;IPI:IPI00218245;IPI:IPI00170979	IPI:IPI00902832	IPI:IPI00902832	Ena/VASP-like protein;Ena/vasodilator-stimulated phosphoprotein-like;Ena/VASP-like protein;Ena/vasodilator-stimulated phosphoprotein-like;cDNA FLJ61429, highly similar to Ena/VASP-like protein;EVL protein	EVL;RNB6;EVL;RNB6	48 kDa protein;Isoform 1 of Ena/VASP-like protein;Isoform 2 of Ena/VASP-like protein	Q9UI08-2;Q9UI08;Q9UI08-1;A8K105;B4DW58;Q499Z9	0.969827	15.3157	0.0056438	19.12	93.649	0.0779997	-10.7264	0.152664	11.28	63.216	1	S	0.000339562	18.29	107.57	_SNS(ph)VEKPVSSILSR_	3	3	528.266	0.13838	1511000	0
727	3241	IPI:IPI00902832;IPI:IPI00218245;IPI:IPI00170979	IPI:IPI00902832	IPI:IPI00902832	Ena/VASP-like protein;Ena/vasodilator-stimulated phosphoprotein-like;Ena/VASP-like protein;Ena/vasodilator-stimulated phosphoprotein-like;cDNA FLJ61429, highly similar to Ena/VASP-like protein;EVL protein	EVL;RNB6;EVL;RNB6	48 kDa protein;Isoform 1 of Ena/VASP-like protein;Isoform 2 of Ena/VASP-like protein	Q9UI08-2;Q9UI08;Q9UI08-1;A8K105;B4DW58;Q499Z9	0.859213	9.36225	0.124002	19.43	59.57						1	S	0.124002	19.43	59.57	_VQRPEDASGGSS(ph)PSGTSK_	12	2	913.899	0.17474	435020	0
728	1061	IPI:IPI00419249;IPI:IPI00171199	IPI:IPI00419249	IPI:IPI00419249	Proteasome subunit alpha type-3;Proteasome component C8;Macropain subunit C8;Multicatalytic endopeptidase complex subunit C8;Proteasome subunit alpha type;Proteasome subunit alpha type-3;Proteasome component C8;Macropain subunit C8;Multicatalytic endopeptidase complex subunit C8	PSMA3;PSC8;hCG_22230;PSMA3;PSC8	Isoform 1 of Proteasome subunit alpha type-3;Isoform 2 of Proteasome subunit alpha type-3	P25788-1;P25788;B2RCK6;Q6IB71;P25788-2	1	96.8723	1.79078e-08	40.16	130.75	1	96.8723	1.79078e-08	39.67	130.75	1	S	1.78349e-09	45.33	141.2	_ESLKEEDES(ph)DDDNM(ox)_	9	2	876.295	0.37551	8464000	5880600
730	2750	IPI:IPI00185018;IPI:IPI00171273;IPI:IPI00171274;IPI:IPI00892878	IPI:IPI00185018	IPI:IPI00185018	Myotubularin-related protein 3;FYVE domain-containing dual specificity protein phosphatase 1;Zinc finger FYVE domain-containing protein 10;Myotubularin related protein 3;Myotubularin related protein 3, isoform CRA_f;cDNA FLJ76734, highly similar to Homo sapiens myotubularin related protein 3 (MTMR3), transcript variant 3, mRNA;Myotubularin-related protein 3;FYVE domain-containing dual specificity…	MTMR3;KIAA0371;ZFYVE10;hCG_41636;MTMR3;KIAA0371;ZFYVE10;MTMR3;KIAA0371;ZFYVE10;hCG_41636;WUGSC:H_DJ0394A18.1	Isoform B of Myotubularin-related protein 3;Isoform A of Myotubularin-related protein 3;Isoform C of Myotubularin-related protein 3;118 kDa protein	Q13615-1;Q13615;A7E2W2;A7MD32;A8K0L6;Q13615-2;Q13615-3;A5PL26;Q9UPM2	0.999073	30.8335	1.01339e-07	32.19	111.79						1	S	1.01339e-07	32.19	111.79	_S(ph)LELSSLAGPGEDPLSADSLGK_	1	2	1112.03	-0.76688	197020	0
731	3224	IPI:IPI00171390;IPI:IPI00386847	IPI:IPI00171390	IPI:IPI00171390	Pre-mRNA-splicing factor 38A;Pre-mRNA-splicing factor 38A	PRPF38A;PRPF38A	Isoform 1 of Pre-mRNA-splicing factor 38A;Isoform 2 of Pre-mRNA-splicing factor 38A	Q8NAV1-1;Q8NAV1;Q8NAV1-2	1	123.071	0.00661388	28.97	123.07	1	89.775	0.0909288	18.2	89.775	1	S	0.00274897	34.25	130.16	_VPS(ph)PDHR_	3	2	444.192	-0.071984	6909700	867370
732	1756	IPI:IPI00171407;IPI:IPI00645854;IPI:IPI00553037;IPI:IPI00549912	IPI:IPI00171407	IPI:IPI00171407	Syntaxin-binding protein 5;Tomosyn-1;Lethal(2) giant larvae protein homolog 3;cDNA FLJ46242 fis, clone TESTI4018506, highly similar to Syntaxin-binding protein 5;Syntaxin binding protein 5 (Tomosyn);Syntaxin-binding protein 5;Tomosyn-1;Lethal(2) giant larvae protein homolog 3;Putative uncharacterized protein Nbla04300;Syntaxin binding protein 5 (Tomosyn);Syntaxin binding protein 5 (Tomosyn)	STXBP5;LLGL3;STXBP5;LLGL3;Nbla04300;STXBP5;RP11-361F15.4-004;STXBP5;RP11-361F15.4-005	Isoform 1 of Syntaxin-binding protein 5;Isoform 2 of Syntaxin-binding protein 5;Syntaxin binding protein 5;Syntaxin binding protein 5	Q5T5C0-1;Q5T5C0;B3KXX0;Q14DD4;Q5T5C0-2;Q14DF3;Q3LIE1;Q5JRH0;Q5JRH1	0.90775	9.92999	0.233513	4.49	58.37	0.984858	18.132	0.0970213	18.88	67.113	1	S	0.0970213	18.88	67.113	_KLS(ph)LPTDLKPDLDVK_	3	2	881.474	-0.097653	11149000	3220400
733	1355	IPI:IPI00171903;IPI:IPI00383296	IPI:IPI00171903	IPI:IPI00171903	Heterogeneous nuclear ribonucleoprotein M;Heterogeneous nuclear ribonucleoprotein M isoform a variant;ORF protein;Heterogeneous nuclear ribonucleoprotein M;cDNA FLJ60435, highly similar to Heterogeneous nuclear ribonucleoprotein M;HNRPM protein;Putative uncharacterized protein DKFZp547H118	HNRNPM;HNRPM;NAGR1;ORF;HNRNPM;HNRPM;NAGR1;DKFZp547H118	Isoform 1 of Heterogeneous nuclear ribonucleoprotein M;Isoform 2 of Heterogeneous nuclear ribonucleoprotein M	P52272-1;P52272;Q59ES8;Q7KYM9;P52272-2;B4DEG4;Q6P2D7;Q8TCM5	0.999319	31.6665	1.08381e-07	37.87	109.44	0.992871	21.4383	0.00143639	15.92	81.904	1	S	1.08381e-07	37.87	109.44	_GNFGGS(ph)FAGSFGGAGGHAPGVAR_	6	3	705.645	0.13257	831770	117910
733	1355	IPI:IPI00171903;IPI:IPI00383296	IPI:IPI00171903	IPI:IPI00171903	Heterogeneous nuclear ribonucleoprotein M;Heterogeneous nuclear ribonucleoprotein M isoform a variant;ORF protein;Heterogeneous nuclear ribonucleoprotein M;cDNA FLJ60435, highly similar to Heterogeneous nuclear ribonucleoprotein M;HNRPM protein;Putative uncharacterized protein DKFZp547H118	HNRNPM;HNRPM;NAGR1;ORF;HNRNPM;HNRPM;NAGR1;DKFZp547H118	Isoform 1 of Heterogeneous nuclear ribonucleoprotein M;Isoform 2 of Heterogeneous nuclear ribonucleoprotein M	P52272-1;P52272;Q59ES8;Q7KYM9;P52272-2;B4DEG4;Q6P2D7;Q8TCM5	0.977521	16.3835	1.08381e-07	37.87	109.44	0.996456	24.4898	0.00143639	15.92	81.904	1	S	1.08381e-07	37.87	109.44	_GNFGGSFAGS(ph)FGGAGGHAPGVAR_	10	3	705.645	0.29655	622930	170060
735	374	IPI:IPI00173346	IPI:IPI00173346	IPI:IPI00173346	Glucose 1,6-bisphosphate synthase;Phosphoglucomutase-2-like 1;PMMLP	PGM2L1;BM32A	Glucose 1,6-bisphosphate synthase	Q6PCE3	0.905974	9.83867	0.0417202	15.74	76.679	0.996457	24.4907	1.78081e-06	48.46	123.72	1	S	1.78081e-06	48.46	123.72	_AVAGVM(ox)ITAS(ph)HNR_	10	2	711.832	-0.39618	2200900	2486400
[truncated: 648 more rows]
